# Supplementary material for: H2/CO2 separations in multicomponent metal-adeninate MOFs with multiple chemically distinct pore environments
Source: Chem Sci. 2020 Oct 15;11(47):12807–15. doi: 10.1039/d0sc04979d (PMC8163211; doi:10.1039/d0sc04979d)
Supplement: SC-011-D0SC04979D-s002 [file SC-011-D0SC04979D-s002.cif]

# Electronic Supplementary Material (ESI) for Chemical Science.
# This journal is © The Royal Society of Chemistry 2020

####################################################################### 
# 
# This file contains crystal structure data downloaded from the 
# Cambridge Structural Database (CSD) hosted by the Cambridge 
# Crystallographic Data Centre (CCDC).
# 
# Full information about CCDC data access policies and citation 
# guidelines are available at http://www.ccdc.cam.ac.uk/access/V1 
# 
# Audit and citation data items may have been added by the CCDC. 
# Please retain this information to preserve the provenance of 
# this file and to allow appropriate attribution of the data. 
# 
#######################################################################

data_zms_3_114_meoh_0m_a
_database_code_depnum_ccdc_archive 'CCDC 2023790'
loop_
_audit_author_name
_audit_author_address
'Zachary M. Schulte'
;University of Pittsburgh
United States of America
;
_audit_update_record             
;
2020-08-17 deposited with the CCDC.	2020-10-14 downloaded from the CCDC.
;
_audit_creation_date             2020-08-17
_audit_creation_method           
;
Olex2 1.3
(compiled 2020.02.04 svn.rd84adfe8 for OlexSys, GUI svn.r6032)
;
_shelx_SHELXL_version_number     2018/3
loop_
_audit_author_email
?
_chemical_name_common            ?
_chemical_name_systematic        MeOH-bio-MOF-200
_chemical_formula_moiety         
'C13.75 H10.25 Cu N9 O4.75 Zn2, 0.5(O1.5 Zn0.167)'
_chemical_formula_sum            'C13.75 H10.25 Cu N9 O5.50 Zn2.08'
_chemical_formula_weight         589.29
_chemical_melting_point          ?
loop_
_atom_type_symbol
_atom_type_description
_atom_type_scat_dispersion_real
_atom_type_scat_dispersion_imag
_atom_type_scat_source
C C 0.0181 0.0091 'International Tables Vol C Tables 4.2.6.8 and 6.1.1.4'
H H 0.0000 0.0000 'International Tables Vol C Tables 4.2.6.8 and 6.1.1.4'
Cu Cu -1.9646 0.5888 'International Tables Vol C Tables 4.2.6.8 and 6.1.1.4'
N N 0.0311 0.0180 'International Tables Vol C Tables 4.2.6.8 and 6.1.1.4'
O O 0.0492 0.0322 'International Tables Vol C Tables 4.2.6.8 and 6.1.1.4'
Zn Zn -1.5491 0.6778 'International Tables Vol C Tables 4.2.6.8 and 6.1.1.4'

_shelx_space_group_comment       
;
The symmetry employed for this shelxl refinement is uniquely defined
by the following loop, which should always be used as a source of
symmetry information in preference to the above space-group names.
They are only intended as comments.
;
_space_group_crystal_system      cubic
_space_group_IT_number           226
_space_group_name_H-M_alt        'F m -3 c'
_space_group_name_Hall           '-F 4c 2 3'
loop_
_space_group_symop_operation_xyz
'x, y, z'
'-x, -y, z'
'-x, y, -z'
'x, -y, -z'
'z, x, y'
'z, -x, -y'
'-z, -x, y'
'-z, x, -y'
'y, z, x'
'-y, z, -x'
'y, -z, -x'
'-y, -z, x'
'y+1/2, x+1/2, -z+1/2'
'-y+1/2, -x+1/2, -z+1/2'
'y+1/2, -x+1/2, z+1/2'
'-y+1/2, x+1/2, z+1/2'
'x+1/2, z+1/2, -y+1/2'
'-x+1/2, z+1/2, y+1/2'
'-x+1/2, -z+1/2, -y+1/2'
'x+1/2, -z+1/2, y+1/2'
'z+1/2, y+1/2, -x+1/2'
'z+1/2, -y+1/2, x+1/2'
'-z+1/2, y+1/2, x+1/2'
'-z+1/2, -y+1/2, -x+1/2'
'x, y+1/2, z+1/2'
'-x, -y+1/2, z+1/2'
'-x, y+1/2, -z+1/2'
'x, -y+1/2, -z+1/2'
'z, x+1/2, y+1/2'
'z, -x+1/2, -y+1/2'
'-z, -x+1/2, y+1/2'
'-z, x+1/2, -y+1/2'
'y, z+1/2, x+1/2'
'-y, z+1/2, -x+1/2'
'y, -z+1/2, -x+1/2'
'-y, -z+1/2, x+1/2'
'y+1/2, x+1, -z+1'
'-y+1/2, -x+1, -z+1'
'y+1/2, -x+1, z+1'
'-y+1/2, x+1, z+1'
'x+1/2, z+1, -y+1'
'-x+1/2, z+1, y+1'
'-x+1/2, -z+1, -y+1'
'x+1/2, -z+1, y+1'
'z+1/2, y+1, -x+1'
'z+1/2, -y+1, x+1'
'-z+1/2, y+1, x+1'
'-z+1/2, -y+1, -x+1'
'x+1/2, y, z+1/2'
'-x+1/2, -y, z+1/2'
'-x+1/2, y, -z+1/2'
'x+1/2, -y, -z+1/2'
'z+1/2, x, y+1/2'
'z+1/2, -x, -y+1/2'
'-z+1/2, -x, y+1/2'
'-z+1/2, x, -y+1/2'
'y+1/2, z, x+1/2'
'-y+1/2, z, -x+1/2'
'y+1/2, -z, -x+1/2'
'-y+1/2, -z, x+1/2'
'y+1, x+1/2, -z+1'
'-y+1, -x+1/2, -z+1'
'y+1, -x+1/2, z+1'
'-y+1, x+1/2, z+1'
'x+1, z+1/2, -y+1'
'-x+1, z+1/2, y+1'
'-x+1, -z+1/2, -y+1'
'x+1, -z+1/2, y+1'
'z+1, y+1/2, -x+1'
'z+1, -y+1/2, x+1'
'-z+1, y+1/2, x+1'
'-z+1, -y+1/2, -x+1'
'x+1/2, y+1/2, z'
'-x+1/2, -y+1/2, z'
'-x+1/2, y+1/2, -z'
'x+1/2, -y+1/2, -z'
'z+1/2, x+1/2, y'
'z+1/2, -x+1/2, -y'
'-z+1/2, -x+1/2, y'
'-z+1/2, x+1/2, -y'
'y+1/2, z+1/2, x'
'-y+1/2, z+1/2, -x'
'y+1/2, -z+1/2, -x'
'-y+1/2, -z+1/2, x'
'y+1, x+1, -z+1/2'
'-y+1, -x+1, -z+1/2'
'y+1, -x+1, z+1/2'
'-y+1, x+1, z+1/2'
'x+1, z+1, -y+1/2'
'-x+1, z+1, y+1/2'
'-x+1, -z+1, -y+1/2'
'x+1, -z+1, y+1/2'
'z+1, y+1, -x+1/2'
'z+1, -y+1, x+1/2'
'-z+1, y+1, x+1/2'
'-z+1, -y+1, -x+1/2'
'-x, -y, -z'
'x, y, -z'
'x, -y, z'
'-x, y, z'
'-z, -x, -y'
'-z, x, y'
'z, x, -y'
'z, -x, y'
'-y, -z, -x'
'y, -z, x'
'-y, z, x'
'y, z, -x'
'-y-1/2, -x-1/2, z-1/2'
'y-1/2, x-1/2, z-1/2'
'-y-1/2, x-1/2, -z-1/2'
'y-1/2, -x-1/2, -z-1/2'
'-x-1/2, -z-1/2, y-1/2'
'x-1/2, -z-1/2, -y-1/2'
'x-1/2, z-1/2, y-1/2'
'-x-1/2, z-1/2, -y-1/2'
'-z-1/2, -y-1/2, x-1/2'
'-z-1/2, y-1/2, -x-1/2'
'z-1/2, -y-1/2, -x-1/2'
'z-1/2, y-1/2, x-1/2'
'-x, -y+1/2, -z+1/2'
'x, y+1/2, -z+1/2'
'x, -y+1/2, z+1/2'
'-x, y+1/2, z+1/2'
'-z, -x+1/2, -y+1/2'
'-z, x+1/2, y+1/2'
'z, x+1/2, -y+1/2'
'z, -x+1/2, y+1/2'
'-y, -z+1/2, -x+1/2'
'y, -z+1/2, x+1/2'
'-y, z+1/2, x+1/2'
'y, z+1/2, -x+1/2'
'-y-1/2, -x, z'
'y-1/2, x, z'
'-y-1/2, x, -z'
'y-1/2, -x, -z'
'-x-1/2, -z, y'
'x-1/2, -z, -y'
'x-1/2, z, y'
'-x-1/2, z, -y'
'-z-1/2, -y, x'
'-z-1/2, y, -x'
'z-1/2, -y, -x'
'z-1/2, y, x'
'-x+1/2, -y, -z+1/2'
'x+1/2, y, -z+1/2'
'x+1/2, -y, z+1/2'
'-x+1/2, y, z+1/2'
'-z+1/2, -x, -y+1/2'
'-z+1/2, x, y+1/2'
'z+1/2, x, -y+1/2'
'z+1/2, -x, y+1/2'
'-y+1/2, -z, -x+1/2'
'y+1/2, -z, x+1/2'
'-y+1/2, z, x+1/2'
'y+1/2, z, -x+1/2'
'-y, -x-1/2, z'
'y, x-1/2, z'
'-y, x-1/2, -z'
'y, -x-1/2, -z'
'-x, -z-1/2, y'
'x, -z-1/2, -y'
'x, z-1/2, y'
'-x, z-1/2, -y'
'-z, -y-1/2, x'
'-z, y-1/2, -x'
'z, -y-1/2, -x'
'z, y-1/2, x'
'-x+1/2, -y+1/2, -z'
'x+1/2, y+1/2, -z'
'x+1/2, -y+1/2, z'
'-x+1/2, y+1/2, z'
'-z+1/2, -x+1/2, -y'
'-z+1/2, x+1/2, y'
'z+1/2, x+1/2, -y'
'z+1/2, -x+1/2, y'
'-y+1/2, -z+1/2, -x'
'y+1/2, -z+1/2, x'
'-y+1/2, z+1/2, x'
'y+1/2, z+1/2, -x'
'-y, -x, z-1/2'
'y, x, z-1/2'
'-y, x, -z-1/2'
'y, -x, -z-1/2'
'-x, -z, y-1/2'
'x, -z, -y-1/2'
'x, z, y-1/2'
'-x, z, -y-1/2'
'-z, -y, x-1/2'
'-z, y, -x-1/2'
'z, -y, -x-1/2'
'z, y, x-1/2'

_cell_length_a                   43.571(5)
_cell_length_b                   43.571(5)
_cell_length_c                   43.571(5)
_cell_angle_alpha                90
_cell_angle_beta                 90
_cell_angle_gamma                90
_cell_volume                     82717(28)
_cell_formula_units_Z            96
_cell_measurement_reflns_used    9694
_cell_measurement_temperature    150
_cell_measurement_theta_max      4.056
_cell_measurement_theta_min      102.648
_shelx_estimated_absorpt_T_max   ?
_shelx_estimated_absorpt_T_min   ?
_exptl_absorpt_coefficient_mu    2.675
_exptl_absorpt_correction_T_max  0.7501
_exptl_absorpt_correction_T_min  0.2680
_exptl_absorpt_correction_type   multi-scan
_exptl_absorpt_process_details   
;
SADABS-2014/4 (Bruker,2014/4) was used for absorption correction.
wR2(int) was 0.1570 before and 0.0670 after correction.
The Ratio of minimum to maximum transmission is 0.3573.
The \l/2 correction factor is 0.00150.
;
_exptl_absorpt_special_details   ?
_exptl_crystal_colour            'clear greenish blue'
_exptl_crystal_colour_lustre     clear
_exptl_crystal_colour_modifier   greenish
_exptl_crystal_colour_primary    blue
_exptl_crystal_density_diffrn    1.136
_exptl_crystal_density_meas      ?
_exptl_crystal_density_method    ?
_exptl_crystal_description       cube
_exptl_crystal_F_000             27960
_exptl_crystal_preparation       
'Solvent exchanged with methanol, air dried overnight'
_exptl_crystal_recrystallization_method 
'Solvothermal syntheis and crystallisation'
_exptl_crystal_size_max          0.08
_exptl_crystal_size_mid          0.08
_exptl_crystal_size_min          0.08
_exptl_transmission_factor_max   ?
_exptl_transmission_factor_min   ?
_diffrn_reflns_av_R_equivalents  0.0850
_diffrn_reflns_av_unetI/netI     0.0155
_diffrn_reflns_Laue_measured_fraction_full 1.000
_diffrn_reflns_Laue_measured_fraction_max 1.000
_diffrn_reflns_limit_h_max       44
_diffrn_reflns_limit_h_min       -44
_diffrn_reflns_limit_k_max       44
_diffrn_reflns_limit_k_min       -44
_diffrn_reflns_limit_l_max       43
_diffrn_reflns_limit_l_min       -32
_diffrn_reflns_number            169200
_diffrn_reflns_point_group_measured_fraction_full 1.000
_diffrn_reflns_point_group_measured_fraction_max 1.000
_diffrn_reflns_theta_full        51.324
_diffrn_reflns_theta_max         51.324
_diffrn_reflns_theta_min         2.028
_diffrn_ambient_temperature      150
_diffrn_detector_area_resol_mean ?
_diffrn_measured_fraction_theta_full 1.000
_diffrn_measured_fraction_theta_max 1.000
_diffrn_measurement_device_type  'Bruker APEX-II CCD'
_diffrn_measurement_method       '\f and \w scans'
_diffrn_radiation_type           CuK\a
_diffrn_radiation_wavelength     1.54178
_diffrn_source                   ?
_diffrn_standards_number         0
_reflns_Friedel_coverage         0.000
_reflns_Friedel_fraction_full    .
_reflns_Friedel_fraction_max     .
_reflns_number_gt                1750
_reflns_number_total             1993
_reflns_special_details          
;
 Reflections were merged by SHELXL according to the crystal
 class for the calculation of statistics and refinement.
 
 Structure factors included contributions from the .fab file.
 
 _reflns_Friedel_fraction is defined as the number of unique
 Friedel pairs measured divided by the number that would be
 possible theoretically, ignoring centric projections and
 systematic absences.
;
_reflns_threshold_expression     'I > 2\s(I)'
_computing_cell_refinement       'SAINT v8.34A (Bruker, 2013)'
_computing_data_collection       ?
_computing_data_reduction        'SAINT v8.34A (Bruker, 2013)'
_computing_molecular_graphics    'Olex2 1.3 (Dolomanov et al., 2009)'
_computing_publication_material  'Olex2 1.3 (Dolomanov et al., 2009)'
_computing_structure_refinement  'SHELXL 2018/3 (Sheldrick, 2015)'
_computing_structure_solution    'olex2.solve 1.3 (Bourhis et al., 2015)'
_refine_diff_density_max         0.821
_refine_diff_density_min         -0.557
_refine_diff_density_rms         0.098
_refine_ls_extinction_coef       .
_refine_ls_extinction_method     none
_refine_ls_goodness_of_fit_ref   1.164
_refine_ls_hydrogen_treatment    constr
_refine_ls_matrix_type           full
_refine_ls_number_parameters     207
_refine_ls_number_reflns         1993
_refine_ls_number_restraints     174
_refine_ls_R_factor_all          0.0482
_refine_ls_R_factor_gt           0.0443
_refine_ls_restrained_S_all      1.157
_refine_ls_shift/su_max          0.001
_refine_ls_shift/su_mean         0.000
_refine_ls_structure_factor_coef Fsqd
_refine_ls_weighting_details     
'w=1/[\s^2^(Fo^2^)+(0.0913P)^2^+421.8710P] where P=(Fo^2^+2Fc^2^)/3'
_refine_ls_weighting_scheme      calc
_refine_ls_wR_factor_gt          0.1382
_refine_ls_wR_factor_ref         0.1419
_refine_special_details          SQUEEZE
_olex2_refinement_description    
;
1. Fixed Uiso
 At 1.2 times of:
  All C(H) groups, All N(H,H) groups
 At 1.5 times of:
  All C(H,H,H) groups
2. Restrained distances
 N3-C8 \\sim N3-C5 \\sim N4-C5 \\sim N4-C6 \\sim N9-C7 \\sim N9-C9 \\sim N11-C9
\\sim N11-C6
 with sigma of 0.01
 O3A-Cu1A \\sim Cu1-O3
 with sigma of 0.02
 O3-C10A \\sim O3A-C10
 with sigma of 0.02
3. Restrained planarity
 N11, C6, C7, N9, C9, N4, C5, N3, C8
 with sigma of 0.1
4. Uiso/Uaniso restraints and constraints
N9 \\sim C9 \\sim N11 \\sim C6 \\sim C7 \\sim C8 \\sim N3 \\sim C5 \\sim N4:
within 2A with sigma of 0.01 and sigma for terminal atoms of 0.02 within 2A
O3 \\sim C10A: within 2A with sigma of 0.04 and sigma for terminal atoms of
0.08 within 2A
Uanis(C10A) = Uanis(O3)
Uanis(C10A) = Uanis(O3) = Uanis(O3A) = Uanis(C10)
5. Rigid body (RIGU) restrains
 C9, N9, N11, C7, C6, N4, C5, N3, C8
 with sigma for 1-2 distances of 0.001 and sigma for 1-3 distances of 0.001
 C10A, O3
 with sigma for 1-2 distances of 0.001 and sigma for 1-3 distances of 0.001
6. Others
 Fixed Sof: Cu1(0.4) N3(0.5) C5(0.5) H5(0.5) N4(0.5) C6(0.5) C7(0.5) C8(0.5)
 N5(0.5) H5A(0.5) H5B(0.5) N9(0.5) C9(0.5) H9(0.5) N11(0.5) Zn2(0.04167)
 O4(0.375) Cu1A(0.1) O3(0.125) C10A(0.125) H10A(0.125) H10B(0.125) H10C(0.125)
 C10(0.25) H10D(0.25) H10E(0.25) H10F(0.25) O3A(0.25)
 Fixed X: Cu1(0.5) Cu1A(0.5) O3(0.5) C10A(0.5) C10(0.5) O3A(0.508981)
7.a Riding coordinates:
 C10A(H10A,H10B,H10C), C10(H10D,H10E,H10F)
7.b Rotating group:
 N5(H5A,H5B)
7.c Aromatic/amide H refined with riding coordinates:
 C3(H3), C1(H1), C5(H5), C9(H9)
;
_atom_sites_solution_hydrogens   mixed
_atom_sites_solution_primary     iterative
_atom_sites_solution_secondary   ?
loop_
_atom_site_label
_atom_site_type_symbol
_atom_site_fract_x
_atom_site_fract_y
_atom_site_fract_z
_atom_site_U_iso_or_equiv
_atom_site_adp_type
_atom_site_occupancy
_atom_site_site_symmetry_order
_atom_site_calc_flag
_atom_site_refinement_flags_posn
_atom_site_refinement_flags_adp
_atom_site_refinement_flags_occupancy
_atom_site_disorder_assembly
_atom_site_disorder_group
Zn1 Zn 0.62020(2) 0.57970(2) 0.27988(2) 0.0227(3) Uani 1 1 d . . . . .
Cu1 Cu 0.500000 0.46700(3) 0.29122(6) 0.0718(6) Uani 0.8 2 d DS T P . .
O2 O 0.64569(7) 0.58336(7) 0.31629(7) 0.0380(9) Uani 1 1 d . . . . .
N1 N 0.71421(8) 0.59536(8) 0.38198(8) 0.0232(9) Uani 1 1 d . . . . .
O1 O 0.67788(8) 0.55114(8) 0.29356(7) 0.0465(9) Uani 1 1 d . . . . .
N0AA N 0.73671(8) 0.57966(8) 0.36591(8) 0.0244(9) Uani 1 1 d . . . . .
C2 C 0.69348(10) 0.57626(9) 0.33937(10) 0.0269(11) Uani 1 1 d . . . . .
C3 C 0.68866(10) 0.59328(10) 0.36552(10) 0.0290(11) Uani 1 1 d . . . . .
H3 H 0.669616 0.602332 0.371052 0.035 Uiso 1 1 calc R U . . .
C1 C 0.72393(10) 0.56843(10) 0.34061(10) 0.0299(11) Uani 1 1 d . . . . .
H1 H 0.734397 0.556654 0.325531 0.036 Uiso 1 1 calc R U . . .
C4 C 0.67144(11) 0.56932(11) 0.31473(11) 0.0318(12) Uani 1 1 d . . . . .
N3 N 0.5980(2) 0.46078(18) 0.2850(3) 0.029(2) Uani 0.5 1 d D U P A -1
C5 C 0.5680(2) 0.4556(2) 0.2878(3) 0.038(2) Uani 0.5 1 d D U P A -1
H5 H 0.561753 0.434759 0.288181 0.046 Uiso 0.5 1 calc R U P A -1
N4 N 0.5457(2) 0.47665(19) 0.2901(3) 0.053(2) Uani 0.5 1 d D U P A -1
C6 C 0.55634(18) 0.50562(15) 0.28969(18) 0.0429(18) Uani 0.5 1 d D U P A -1
C7 C 0.5864(2) 0.51407(17) 0.2860(2) 0.0285(16) Uani 0.5 1 d D U P A -1
C8 C 0.6082(2) 0.49006(14) 0.28382(17) 0.0221(17) Uani 0.5 1 d D U P A -1
N5 N 0.63805(15) 0.4943(3) 0.28135(16) 0.025(4) Uani 0.5 1 d . . P A -1
H5A H 0.651241 0.486583 0.263529 0.030 Uiso 0.5 1 d R U P A -1
H5B H 0.647953 0.516078 0.279878 0.030 Uiso 0.5 1 d R U P A -1
N9 N 0.5886(2) 0.54513(16) 0.2861(3) 0.0253(19) Uani 0.5 1 d D U P A -1
C9 C 0.5595(2) 0.5541(2) 0.2909(3) 0.039(2) Uani 0.5 1 d D U P A -1
H9 H 0.553868 0.574983 0.293347 0.047 Uiso 0.5 1 calc R U P A -1
N11 N 0.5391(2) 0.53119(19) 0.2920(3) 0.051(2) Uani 0.5 1 d D U P A -1
Zn2 Zn 0.750000 0.500000 0.250000 0.0511(15) Uani 0.3334 8 d S T P . .
O4 O 0.71955(18) 0.500000 0.2957(2) 0.084(3) Uani 0.75 2 d S T P . .
Cu1A Cu 0.500000 0.53559(14) 0.3219(3) 0.077(2) Uani 0.2 2 d DS T P . .
O3 O 0.500000 0.4140(4) 0.2972(7) 0.089(5) Uani 0.125 1 d DS U P A -1
C10A C 0.500000 0.3850(6) 0.304(3) 0.089(5) Uani 0.125 1 d DS U P A -1
H10A H 0.500000 0.373695 0.284125 0.133 Uiso 0.125 1 d R U P A -1
H10B H 0.518360 0.379645 0.315375 0.133 Uiso 0.125 1 d R U P A -1
H10C H 0.481630 0.379645 0.315375 0.133 Uiso 0.125 1 d R U P A -1
C10 C 0.500000 0.6105(4) 0.3018(14) 0.089(5) Uani 0.25 1 d DS . P A -2
H10D H 0.516490 0.625608 0.304216 0.133 Uiso 0.25 1 d R U P A -2
H10E H 0.494590 0.608658 0.280086 0.133 Uiso 0.25 1 d R U P A -2
H10F H 0.481970 0.617178 0.313506 0.133 Uiso 0.25 1 d R U P A -2
O3A O 0.508981 0.5850(3) 0.3120(5) 0.089(5) Uani 0.25 1 d D . P A -2

loop_
_atom_site_aniso_label
_atom_site_aniso_U_11
_atom_site_aniso_U_22
_atom_site_aniso_U_33
_atom_site_aniso_U_23
_atom_site_aniso_U_13
_atom_site_aniso_U_12
Zn1 0.0268(4) 0.0199(4) 0.0212(4) 0.0005(2) -0.0032(2) 0.0024(2)
Cu1 0.0510(11) 0.0299(10) 0.1344(18) -0.0028(10) 0.000 0.000
O2 0.037(2) 0.041(2) 0.0359(19) -0.0050(15) -0.0148(16) 0.0069(16)
N1 0.021(2) 0.025(2) 0.024(2) -0.0041(16) -0.0001(17) 0.0048(16)
O1 0.051(2) 0.054(2) 0.034(2) -0.0156(19) -0.0126(17) 0.0116(18)
N0AA 0.024(2) 0.024(2) 0.025(2) -0.0035(16) 0.0003(17) 0.0020(16)
C2 0.031(3) 0.025(3) 0.024(3) -0.001(2) -0.004(2) 0.004(2)
C3 0.021(3) 0.034(3) 0.032(3) -0.004(2) -0.004(2) 0.006(2)
C1 0.035(3) 0.034(3) 0.021(3) -0.006(2) 0.000(2) 0.002(2)
C4 0.035(3) 0.029(3) 0.032(3) 0.002(2) -0.006(2) 0.003(2)
N3 0.030(4) 0.020(3) 0.039(5) -0.002(3) -0.010(4) 0.000(2)
C5 0.031(4) 0.020(4) 0.064(6) 0.004(4) -0.010(4) -0.002(2)
N4 0.029(4) 0.022(3) 0.108(6) 0.004(4) -0.005(4) -0.002(2)
C6 0.023(3) 0.021(3) 0.085(5) 0.003(3) -0.007(3) -0.0006(18)
C7 0.022(3) 0.020(2) 0.044(4) 0.003(3) -0.010(3) 0.0010(16)
C8 0.027(3) 0.018(3) 0.021(4) -0.001(2) -0.012(3) 0.0012(16)
N5 0.026(4) 0.010(13) 0.040(4) -0.004(4) 0.010(3) -0.003(3)
N9 0.016(3) 0.019(2) 0.041(5) 0.005(3) -0.011(4) 0.002(2)
C9 0.017(3) 0.021(3) 0.081(6) 0.002(4) -0.006(4) 0.001(2)
N11 0.019(3) 0.022(3) 0.111(6) 0.002(4) -0.004(3) -0.001(2)
Zn2 0.046(2) 0.062(4) 0.046(2) 0.000 0.000 0.000
O4 0.050(5) 0.066(5) 0.135(8) 0.000 -0.024(5) 0.000
Cu1A 0.024(3) 0.042(4) 0.167(8) 0.009(4) 0.000 0.000
O3 0.082(8) 0.037(4) 0.147(12) -0.004(7) -0.084(10) 0.011(6)
C10A 0.082(8) 0.037(4) 0.147(12) -0.004(7) -0.084(10) 0.011(6)
C10 0.082(8) 0.037(4) 0.147(12) -0.004(7) -0.084(10) 0.011(6)
O3A 0.082(8) 0.037(4) 0.147(12) -0.004(7) -0.084(10) 0.011(6)

_geom_special_details            
;
 All esds (except the esd in the dihedral angle between two l.s. planes)
 are estimated using the full covariance matrix.  The cell esds are taken
 into account individually in the estimation of esds in distances, angles
 and torsion angles; correlations between esds in cell parameters are only
 used when they are defined by crystal symmetry.  An approximate (isotropic)
 treatment of cell esds is used for estimating esds involving l.s. planes.
;
loop_
_geom_bond_atom_site_label_1
_geom_bond_atom_site_label_2
_geom_bond_distance
_geom_bond_site_symmetry_2
_geom_bond_publ_flag
Zn1 O2 1.943(3) . ?
Zn1 N1 2.006(3) 11_566 ?
Zn1 N0AA 1.976(3) 95_544 ?
Zn1 N9 2.060(8) . ?
Cu1 Cu1 2.876(3) 2_665 ?
Cu1 N4 2.037(9) . ?
Cu1 Cu1A 1.340(10) 2_665 ?
Cu1 O3 2.324(17) . ?
O2 C4 1.280(6) . ?
N1 N0AA 1.385(5) . ?
N1 C3 1.327(5) . ?
O1 C4 1.248(6) . ?
N0AA C1 1.328(6) . ?
C2 C3 1.375(6) . ?
C2 C1 1.371(6) . ?
C2 C4 1.472(6) . ?
C3 H3 0.9500 . ?
C1 H1 0.9500 . ?
N3 C5 1.330(7) . ?
N3 C8 1.352(7) . ?
C5 H5 0.9500 . ?
C5 N4 1.339(7) . ?
N4 C6 1.344(7) . ?
C6 C7 1.368(13) . ?
C6 N11 1.348(7) . ?
C7 C8 1.416(10) . ?
C7 N9 1.357(7) . ?
C8 N5 1.319(11) . ?
N5 H5A 1.0223 . ?
N5 H5B 1.0460 . ?
N9 C9 1.342(7) . ?
C9 H9 0.9500 . ?
C9 N11 1.337(7) . ?
N11 Cu1A 2.150(12) . ?
Zn2 O4 2.392(10) 189_665 ?
Zn2 O4 2.392(10) 45_545 ?
Zn2 O4 2.392(10) 145_665 ?
Zn2 O4 2.392(10) . ?
Cu1A O3A 2.231(13) . ?
O3 C10A 1.29(3) . ?
C10A H10A 0.9796 . ?
C10A H10B 0.9801 . ?
C10A H10C 0.9804 . ?
C10 H10D 0.9800 . ?
C10 H10E 0.9803 . ?
C10 H10F 0.9798 . ?
C10 O3A 1.26(3) . ?

loop_
_geom_angle_atom_site_label_1
_geom_angle_atom_site_label_2
_geom_angle_atom_site_label_3
_geom_angle
_geom_angle_site_symmetry_1
_geom_angle_site_symmetry_3
_geom_angle_publ_flag
O2 Zn1 N1 97.77(13) . 11_566 ?
O2 Zn1 N0AA 127.03(14) . 95_544 ?
O2 Zn1 N9 109.6(4) . . ?
N1 Zn1 N9 103.4(2) 11_566 . ?
N0AA Zn1 N1 106.76(14) 95_544 11_566 ?
N0AA Zn1 N9 109.2(4) 95_544 . ?
N4 Cu1 Cu1 78.1(2) . 2_665 ?
N4 Cu1 O3 102.0(3) . . ?
Cu1A Cu1 Cu1 94.8(3) 2_665 2_665 ?
Cu1A Cu1 N4 92.3(4) 2_665 . ?
Cu1A Cu1 O3 78.8(8) 2_665 . ?
O3 Cu1 Cu1 173.6(8) . 2_665 ?
C4 O2 Zn1 114.7(3) . . ?
N0AA N1 Zn1 126.6(3) . 8_656 ?
C3 N1 Zn1 126.5(3) . 8_656 ?
C3 N1 N0AA 106.7(3) . . ?
N1 N0AA Zn1 121.2(3) . 45_545 ?
C1 N0AA Zn1 130.8(3) . 45_545 ?
C1 N0AA N1 107.7(3) . . ?
C3 C2 C4 128.0(4) . . ?
C1 C2 C3 104.4(4) . . ?
C1 C2 C4 127.5(4) . . ?
N1 C3 C2 110.9(4) . . ?
N1 C3 H3 124.6 . . ?
C2 C3 H3 124.6 . . ?
N0AA C1 C2 110.3(4) . . ?
N0AA C1 H1 124.9 . . ?
C2 C1 H1 124.9 . . ?
O2 C4 C2 115.8(4) . . ?
O1 C4 O2 122.7(4) . . ?
O1 C4 C2 121.5(4) . . ?
C5 N3 C8 119.0(8) . . ?
N3 C5 H5 116.4 . . ?
N3 C5 N4 127.1(9) . . ?
N4 C5 H5 116.4 . . ?
C5 N4 Cu1 124.8(6) . . ?
C5 N4 C6 113.1(8) . . ?
C6 N4 Cu1 122.0(7) . . ?
N4 C6 C7 125.6(7) . . ?
N4 C6 N11 125.6(7) . . ?
N11 C6 C7 108.7(7) . . ?
C6 C7 C8 116.8(6) . . ?
N9 C7 C6 109.6(8) . . ?
N9 C7 C8 133.6(8) . . ?
N3 C8 C7 118.3(7) . . ?
N5 C8 N3 117.3(9) . . ?
N5 C8 C7 124.4(8) . . ?
C8 N5 H5A 124.8 . . ?
C8 N5 H5B 122.6 . . ?
H5A N5 H5B 91.1 . . ?
C7 N9 Zn1 141.0(7) . . ?
C9 N9 Zn1 116.1(5) . . ?
C9 N9 C7 102.9(8) . . ?
N9 C9 H9 122.6 . . ?
N11 C9 N9 114.7(9) . . ?
N11 C9 H9 122.6 . . ?
C6 N11 Cu1A 124.1(7) . . ?
C9 N11 C6 103.9(7) . . ?
C9 N11 Cu1A 118.8(7) . . ?
O4 Zn2 O4 180.0(3) 189_665 45_545 ?
O4 Zn2 O4 90.0 189_665 145_665 ?
O4 Zn2 O4 89.997(2) 189_665 . ?
O4 Zn2 O4 90.0 45_545 . ?
O4 Zn2 O4 90.000(2) 45_545 145_665 ?
O4 Zn2 O4 180.0 145_665 . ?
Cu1 Cu1A N11 52.4(4) 2_665 . ?
Cu1 Cu1A O3A 83.6(6) 2_665 . ?
C10A O3 Cu1 174(6) . . ?
O3 C10A H10A 107.8 . . ?
O3 C10A H10B 110.3 . . ?
O3 C10A H10C 110.3 . . ?
H10A C10A H10B 109.5 . . ?
H10A C10A H10C 109.5 . . ?
H10B C10A H10C 109.4 . . ?
H10D C10 H10E 109.5 . . ?
H10D C10 H10F 109.5 . . ?
H10E C10 H10F 109.5 . . ?
O3A C10 H10D 109.1 . . ?
O3A C10 H10E 110.0 . . ?
O3A C10 H10F 109.3 . . ?
C10 O3A Cu1A 150.0(8) . . ?

loop_
_geom_torsion_atom_site_label_1
_geom_torsion_atom_site_label_2
_geom_torsion_atom_site_label_3
_geom_torsion_atom_site_label_4
_geom_torsion
_geom_torsion_site_symmetry_1
_geom_torsion_site_symmetry_2
_geom_torsion_site_symmetry_3
_geom_torsion_site_symmetry_4
_geom_torsion_publ_flag
Zn1 O2 C4 O1 -9.9(6) . . . . ?
Zn1 O2 C4 C2 169.2(3) . . . . ?
Zn1 N1 N0AA Zn1 0.4(4) 8_656 . . 45_545 ?
Zn1 N1 N0AA C1 -174.7(3) 8_656 . . . ?
Zn1 N1 C3 C2 175.1(3) 8_656 . . . ?
Zn1 N0AA C1 C2 -174.3(3) 45_545 . . . ?
Zn1 N9 C9 N11 174.1(10) . . . . ?
Cu1 N4 C6 C7 -173.4(7) . . . . ?
Cu1 N4 C6 N11 4.8(14) . . . . ?
N1 N0AA C1 C2 0.1(5) . . . . ?
N0AA N1 C3 C2 1.0(5) . . . . ?
C3 N1 N0AA Zn1 174.4(3) . . . 45_545 ?
C3 N1 N0AA C1 -0.7(5) . . . . ?
C3 C2 C1 N0AA 0.6(5) . . . . ?
C3 C2 C4 O2 7.7(7) . . . . ?
C3 C2 C4 O1 -173.1(5) . . . . ?
C1 C2 C3 N1 -1.0(5) . . . . ?
C1 C2 C4 O2 -168.7(4) . . . . ?
C1 C2 C4 O1 10.4(8) . . . . ?
C4 C2 C3 N1 -178.1(4) . . . . ?
C4 C2 C1 N0AA 177.7(4) . . . . ?
N3 C5 N4 Cu1 175.3(10) . . . . ?
N3 C5 N4 C6 -1(2) . . . . ?
C5 N3 C8 C7 0.7(15) . . . . ?
C5 N3 C8 N5 179.3(10) . . . . ?
C5 N4 C6 C7 2.6(18) . . . . ?
C5 N4 C6 N11 -179.2(11) . . . . ?
N4 C6 C7 C8 -2.9(15) . . . . ?
N4 C6 C7 N9 178.7(12) . . . . ?
N4 C6 N11 C9 179.1(14) . . . . ?
N4 C6 N11 Cu1A 38.9(11) . . . . ?
C6 C7 C8 N3 1.0(12) . . . . ?
C6 C7 C8 N5 -177.4(7) . . . . ?
C6 C7 N9 Zn1 -175.0(11) . . . . ?
C6 C7 N9 C9 2.0(11) . . . . ?
C7 C6 N11 C9 -2.5(10) . . . . ?
C7 C6 N11 Cu1A -142.7(8) . . . . ?
C7 N9 C9 N11 -3.8(14) . . . . ?
C8 N3 C5 N4 -1.0(19) . . . . ?
C8 C7 N9 Zn1 7(2) . . . . ?
C8 C7 N9 C9 -176.0(10) . . . . ?
N9 C7 C8 N3 179.0(8) . . . . ?
N9 C7 C8 N5 0.5(16) . . . . ?
N9 C9 N11 C6 4.0(14) . . . . ?
N9 C9 N11 Cu1A 146.8(9) . . . . ?
N11 C6 C7 C8 178.7(8) . . . . ?
N11 C6 C7 N9 0.3(10) . . . . ?

_smtbx_masks_special_details     ?
loop_
_smtbx_masks_void_nr
_smtbx_masks_void_average_x
_smtbx_masks_void_average_y
_smtbx_masks_void_average_z
_smtbx_masks_void_volume
_smtbx_masks_void_count_electrons
_smtbx_masks_void_content
1 0.000 0.000 0.000 2842.8 235.3 ?
2 0.000 0.000 0.500 2842.8 235.3 ?
3 0.000 0.500 0.000 2842.8 235.3 ?
4 0.000 0.500 0.500 2842.8 235.3 ?
5 0.250 0.250 0.250 2025.8 594.2 ?
6 0.250 0.250 0.750 2025.8 608.7 ?
7 0.250 0.750 0.250 2025.8 608.7 ?
8 0.250 0.750 0.750 2025.8 594.2 ?
9 0.500 0.000 0.500 2842.8 235.3 ?
10 0.500 0.000 0.000 2842.8 235.3 ?
11 0.500 0.500 0.500 2842.8 235.3 ?
12 0.500 0.500 0.000 2842.8 235.3 ?
13 0.750 0.250 0.250 2025.8 608.7 ?
14 0.750 0.250 0.750 2025.8 594.2 ?
15 0.750 0.750 0.250 2025.8 594.2 ?
16 0.750 0.750 0.750 2025.8 608.7 ?

_shelx_res_file                  
;
TITL zms_3_114_MeOH_0m_a.res in Fm-3c
    zms_3_114_meoh_0m_a.res
    created by SHELXL-2018/3 at 13:03:03 on 17-Aug-2020
REM Old TITL zms_3_114_MeOH_0m in F-43c
REM SHELXT solution in Fm-3c
REM R1 0.426, Rweak 0.014, Alpha 0.028, Orientation as input
REM Formula found by SHELXT: C1320 N864 O528 Zn200 H984 Cu96
CELL 1.54178 43.5711 43.5711 43.5711 90 90 90
ZERR 96 0.005 0.005 0.005 0 0 0
LATT 4
SYMM -X,-Y,+Z
SYMM -X,+Y,-Z
SYMM +X,-Y,-Z
SYMM +Z,+X,+Y
SYMM +Z,-X,-Y
SYMM -Z,-X,+Y
SYMM -Z,+X,-Y
SYMM +Y,+Z,+X
SYMM -Y,+Z,-X
SYMM +Y,-Z,-X
SYMM -Y,-Z,+X
SYMM 0.5+Y,0.5+X,0.5-Z
SYMM 0.5-Y,0.5-X,0.5-Z
SYMM 0.5+Y,0.5-X,0.5+Z
SYMM 0.5-Y,0.5+X,0.5+Z
SYMM 0.5+X,0.5+Z,0.5-Y
SYMM 0.5-X,0.5+Z,0.5+Y
SYMM 0.5-X,0.5-Z,0.5-Y
SYMM 0.5+X,0.5-Z,0.5+Y
SYMM 0.5+Z,0.5+Y,0.5-X
SYMM 0.5+Z,0.5-Y,0.5+X
SYMM 0.5-Z,0.5+Y,0.5+X
SYMM 0.5-Z,0.5-Y,0.5-X
SFAC C H Cu N O Zn
UNIT 1320 984 96 864 528 200
EQIV $1 1-X,1-Y,+Z
EQIV $2 1-X,+Y,+Z
SADI 0.01 N3 C8 N3 C5 N4 C5 N4 C6 N9 C7 N9 C9 N11 C9 N11 C6
SADI O3A Cu1A Cu1 O3
SADI O3 C10A O3A C10
FLAT N11 C6 C7 N9 C9 N4 C5 N3 C8
SIMU 0.01 0.02 2 N9 C9 N11 C6 C7 C8 N3 C5 N4
SIMU O3 C10A
RIGU 0.001 0.001 C9 N9 N11 C7 C6 N4 C5 N3 C8
RIGU 0.001 0.001 C10A O3
EADP C10A O3
EADP C10A O3 O3A C10

L.S. 10
PLAN  14
TEMP -114.69
CONF
FREE C10A C10A_$1
FREE C10 C10_$2
FREE C10 C10A_$2
FREE C10 C10A
LIST 6
ABIN
fmap 2
MORE -1
BOND $H
ACTA
REM <olex2.extras>
REM <HklSrc "%.\\zms_3_114_MeOH_0m_a.hkl">
REM </olex2.extras>

WGHT    0.091300  421.871002
FVAR       0.02122
ZN1   6    0.620198    0.579703    0.279877    11.00000    0.02683    0.01990 =
         0.02125    0.00052   -0.00321    0.00237
CU1   3   10.500000    0.466999    0.291217    10.40000    0.05098    0.02987 =
         0.13441   -0.00284    0.00000    0.00000
O2    5    0.645685    0.583361    0.316288    11.00000    0.03707    0.04094 =
         0.03590   -0.00499   -0.01485    0.00687
N1    4    0.714208    0.595355    0.381976    11.00000    0.02095    0.02526 =
         0.02352   -0.00413   -0.00008    0.00484
O1    5    0.677883    0.551141    0.293557    11.00000    0.05127    0.05381 =
         0.03444   -0.01556   -0.01259    0.01158
N0AA  4    0.736706    0.579657    0.365906    11.00000    0.02375    0.02410 =
         0.02539   -0.00354    0.00028    0.00197
C2    1    0.693485    0.576258    0.339375    11.00000    0.03117    0.02528 =
         0.02414   -0.00065   -0.00448    0.00398
C3    1    0.688664    0.593281    0.365520    11.00000    0.02093    0.03403 =
         0.03190   -0.00373   -0.00361    0.00581
AFIX  43
H3    2    0.669616    0.602332    0.371052    11.00000   -1.20000
AFIX   0
C1    1    0.723933    0.568426    0.340608    11.00000    0.03474    0.03359 =
         0.02146   -0.00581    0.00005    0.00180
AFIX  43
H1    2    0.734397    0.556654    0.325531    11.00000   -1.20000
AFIX   0
C4    1    0.671442    0.569321    0.314729    11.00000    0.03498    0.02896 =
         0.03158    0.00213   -0.00645    0.00300
PART -1
N3    4    0.597968    0.460784    0.284981    10.50000    0.02955    0.01952 =
         0.03896   -0.00245   -0.00957   -0.00048
C5    1    0.568021    0.455639    0.287789    10.50000    0.03064    0.01994 =
         0.06378    0.00352   -0.00992   -0.00231
AFIX  43
H5    2    0.561753    0.434759    0.288181    10.50000   -1.20000
AFIX   0
N4    4    0.545734    0.476654    0.290123    10.50000    0.02903    0.02186 =
         0.10801    0.00434   -0.00451   -0.00181
C6    1    0.556336    0.505624    0.289695    10.50000    0.02294    0.02099 =
         0.08461    0.00267   -0.00742   -0.00058
C7    1    0.586362    0.514070    0.286015    10.50000    0.02187    0.01970 =
         0.04396    0.00290   -0.01002    0.00096
C8    1    0.608163    0.490056    0.283817    10.50000    0.02705    0.01819 =
         0.02102   -0.00146   -0.01166    0.00119
N5    4    0.638052    0.494257    0.281352    10.50000    0.02562    0.00973 =
         0.03983   -0.00442    0.01024   -0.00284
AFIX   7
H5A   2    0.651241    0.486583    0.263529    10.50000   -1.20000
H5B   2    0.647953    0.516078    0.279878    10.50000   -1.20000
AFIX   0
N9    4    0.588573    0.545125    0.286086    10.50000    0.01580    0.01890 =
         0.04116    0.00530   -0.01079    0.00189
C9    1    0.559491    0.554059    0.290910    10.50000    0.01655    0.02137 =
         0.08057    0.00203   -0.00621    0.00101
AFIX  43
H9    2    0.553868    0.574983    0.293347    10.50000   -1.20000
AFIX   0
N11   4    0.539052    0.531186    0.292015    10.50000    0.01883    0.02179 =
         0.11090    0.00162   -0.00405   -0.00117

PART 0
ZN2   6    0.750000    0.500000    0.250000    10.04167    0.04580    0.06166 =
         0.04580    0.00000    0.00000    0.00000
O4    5    0.719546    0.500000    0.295667    10.37500    0.05038    0.06610 =
         0.13472    0.00000   -0.02357    0.00000

CU1A  3   10.500000    0.535591    0.321854    10.10000    0.02366    0.04196 =
         0.16682    0.00869    0.00000    0.00000
PART -1
O3    5   10.500000    0.413990    0.297165    10.12500    0.08171    0.03734 =
         0.14748   -0.00409   -0.08403    0.01077
C10A  1   10.500000    0.385025    0.303545    10.12500    0.08171    0.03734 =
         0.14748   -0.00409   -0.08403    0.01077
AFIX   3
H10A  2    0.500000    0.373695    0.284125    10.12500   -1.50000
H10B  2    0.518360    0.379645    0.315375    10.12500   -1.50000
H10C  2    0.481630    0.379645    0.315375    10.12500   -1.50000
AFIX   0
PART -2
C10   1   10.500000    0.610498    0.301846    10.25000    0.08171    0.03734 =
         0.14748   -0.00409   -0.08403    0.01077
AFIX   3
H10D  2    0.516490    0.625608    0.304216    10.25000   -1.50000
H10E  2    0.494590    0.608658    0.280086    10.25000   -1.50000
H10F  2    0.481970    0.617178    0.313506    10.25000   -1.50000
AFIX   0
O3A   5   10.508981    0.585029    0.311966    10.25000    0.08171    0.03734 =
         0.14748   -0.00409   -0.08403    0.01077
HKLF 4


REM  zms_3_114_MeOH_0m_a.res in Fm-3c
REM wR2 = 0.1419, GooF = S = 1.164, Restrained GooF = 1.157 for all data
REM R1 = 0.0443 for 1750 Fo > 4sig(Fo) and 0.0482 for all 1993 data
REM 207 parameters refined using 174 restraints

END

WGHT      0.0914    418.5980

REM Highest difference peak  0.821,  deepest hole -0.557,  1-sigma level  0.098
Q1    1   0.5000  0.5000  0.3404  10.25000  0.05    0.82
Q2    1   0.5000  0.5883  0.3334  10.50000  0.05    0.62
Q3    1   0.5122  0.4115  0.2996  11.00000  0.05    0.61
Q4    1   0.7426  0.5000  0.2786  10.50000  0.05    0.48
Q5    1   0.7428  0.5054  0.2441  11.00000  0.05    0.47
Q6    1   0.7434  0.5132  0.2436  11.00000  0.05    0.45
Q7    1   0.5000  0.5821  0.3138  10.50000  0.05    0.43
Q8    1   0.7124  0.5170  0.2871  11.00000  0.05    0.33
Q9    1   0.7086  0.5000  0.2869  10.50000  0.05    0.32
Q10   1   0.7213  0.5879  0.3782  11.00000  0.05    0.29
Q11   1   0.7069  0.5000  0.2800  10.50000  0.05    0.28
Q12   1   0.5937  0.5000  0.2836  10.50000  0.05    0.27
Q13   1   0.7197  0.5000  0.3101  10.50000  0.05    0.26
Q14   1   0.7137  0.5000  0.3055  10.50000  0.05    0.25
;
_shelx_res_checksum              98210
_shelx_fab_file                  
;
0 2 0 -1139.7327 -0.4954
0 2 2 961.3199 52.9566
0 4 0 291.0627 6.2886
0 4 2 -499.1558 -7.6156
0 4 4 51.3146 -18.1950
0 6 0 -492.7059 8.8906
0 6 2 3.3499 -14.1715
0 6 4 -30.5587 -9.9835
0 6 6 514.2453 -7.1390
0 8 0 697.2859 6.6157
0 8 2 441.7533 2.4137
0 8 4 49.5779 5.9900
0 8 6 -272.9994 13.0849
0 8 8 -228.2232 14.0192
0 10 0 -522.5337 -10.3676
0 10 2 31.6012 2.1905
0 10 4 -298.2979 8.3866
0 10 6 62.3923 1.0444
0 10 8 22.8701 1.3727
0 10 10 29.6161 -0.6212
0 12 0 -334.0309 -2.6020
0 12 2 -595.2129 -0.3297
0 12 4 -76.9623 -5.9783
0 12 6 201.6770 -8.3045
0 12 8 74.5090 -16.2283
0 12 10 -219.2195 10.2708
0 12 12 -3.4130 32.3421
0 14 0 -66.3041 -8.2083
0 14 2 171.4244 2.7934
0 14 4 28.1120 11.4534
0 14 6 202.3235 -0.4885
0 14 8 58.6549 -8.9517
0 14 10 78.1308 2.8826
0 14 12 -22.7239 28.2938
0 14 14 57.7670 20.8802
0 16 0 580.3940 6.2760
0 16 2 260.3709 0.5281
0 16 4 85.3005 -1.4296
0 16 6 -138.7891 14.9496
0 16 8 -2.6393 16.8013
0 16 10 -44.9669 5.1244
0 16 12 37.9302 -4.8940
0 16 14 -77.1960 -7.9615
0 16 16 23.6763 27.4362
0 18 0 -239.6854 -11.8317
0 18 2 -174.5127 -2.8293
0 18 4 -43.6301 6.9803
0 18 6 75.2752 13.5392
0 18 8 45.0343 16.5949
0 18 10 -21.8798 2.7672
0 18 12 -65.6976 -7.6812
0 18 14 35.4162 -1.3728
0 18 16 1.1448 14.8309
0 18 18 -17.5940 17.4904
0 20 0 -72.9657 30.2899
0 20 2 -84.0589 -3.6834
0 20 4 86.5253 -17.1116
0 20 6 -5.3225 -13.5363
0 20 8 36.9807 8.8477
0 20 10 -31.0293 15.4033
0 20 12 90.6261 -5.0468
0 20 14 46.1189 23.1927
0 20 16 21.5943 8.7429
0 20 18 -52.6586 12.5677
0 20 20 12.5158 -27.7126
0 22 0 255.7180 -4.3224
0 22 2 114.7669 -2.1122
0 22 4 90.5409 1.5914
0 22 6 -57.2646 -6.3592
0 22 8 -5.2015 -6.1816
0 22 10 18.9150 2.6383
0 22 12 24.2759 10.8521
0 22 14 -6.1924 13.6415
0 22 16 -21.8573 -5.3885
0 22 18 24.0324 3.0026
0 22 20 19.1671 -0.4863
0 22 22 35.1613 5.0926
0 24 0 6.4137 -9.9548
0 24 2 -85.0665 4.4488
0 24 4 -11.8883 1.9136
0 24 6 -55.8335 6.6789
0 24 8 32.2018 -5.8789
0 24 10 -38.0252 -5.7718
0 24 12 19.0055 10.4433
0 24 14 -22.9780 -7.0204
0 24 16 0.8878 5.3273
0 24 18 -6.6221 -3.5581
0 24 20 38.0835 18.4221
0 24 22 -40.9489 -1.2246
0 24 24 -25.4125 -12.2690
0 26 0 -38.2454 -11.5530
0 26 2 -69.0629 4.0233
0 26 4 -49.1088 6.2051
0 26 6 36.9606 0.9821
0 26 8 52.4804 -7.6697
0 26 10 -37.4093 -7.1752
0 26 12 -31.3170 9.4159
0 26 14 19.0093 -11.8511
0 26 16 39.1366 4.6135
0 26 18 -5.7722 -6.9935
0 26 20 -1.4802 19.1760
0 26 22 45.4852 -0.8593
0 26 24 20.7333 -11.6110
0 26 26 -17.7813 -15.4178
0 28 0 74.6514 -2.2284
0 28 2 107.5515 -2.6065
0 28 4 -14.8870 -3.2515
0 28 6 14.5715 -9.1246
0 28 8 -0.9154 -10.8328
0 28 10 13.2505 1.4873
0 28 12 2.5495 3.5639
0 28 14 33.2749 12.9099
0 28 16 33.9818 -11.3560
0 28 18 -20.6766 -2.8114
0 28 20 4.7380 -6.4295
0 28 22 19.4663 4.3937
0 28 24 38.8308 -7.6241
0 28 26 -12.9386 -3.8689
0 28 28 7.0847 -3.1817
0 30 0 13.4627 20.2545
0 30 2 1.3361 -4.3310
0 30 4 -22.3620 -13.8746
0 30 6 11.8134 -18.7103
0 30 8 -38.1237 2.1143
0 30 10 5.5887 6.6948
0 30 12 -21.3241 -7.0429
0 30 14 -1.1037 10.3606
0 30 16 -24.1850 3.6443
0 30 18 28.2968 2.2701
0 30 20 -4.9447 -26.3132
0 30 22 9.4741 -9.5119
0 30 24 -16.9789 12.8613
0 30 26 7.5434 10.2282
0 30 28 -8.6853 -7.7399
0 30 30 2.4890 -32.6132
0 32 0 -101.8658 -6.8714
0 32 2 -18.5612 -0.7117
0 32 4 -43.6194 1.0019
0 32 6 2.8246 4.3970
0 32 8 -22.8738 5.4903
0 32 10 33.8551 0.0503
0 32 12 -1.1557 -13.3372
0 32 14 8.2686 -8.3338
0 32 16 -17.5379 6.7567
0 32 18 0.4482 8.5145
0 32 20 -3.4221 1.3574
0 32 22 -20.1456 -2.3920
0 32 24 -9.0624 -11.5944
0 32 26 -12.7954 -10.5022
0 32 28 3.6400 -6.3024
0 32 30 -9.2641 0.6439
0 34 0 29.4283 7.1294
0 34 2 62.1609 0.2378
0 34 4 17.2232 -5.4088
0 34 6 22.8789 -0.9079
0 34 8 -2.2994 11.6083
0 34 10 -22.4934 -2.0615
0 34 12 -29.1473 -9.5457
0 34 14 4.2789 -13.6026
0 34 16 3.1474 15.2322
0 34 18 10.2258 4.5686
0 34 20 7.7766 -0.6100
0 34 22 6.0267 -12.6713
0 34 24 -4.8785 4.6705
0 34 26 9.0003 -1.0052
0 34 28 -7.2842 -13.6619
0 36 0 59.5787 -9.6896
0 36 2 24.7999 -0.1814
0 36 4 -22.2996 4.4109
0 36 6 47.9473 -2.0275
0 36 8 11.6358 -14.4262
0 36 10 -0.1441 -1.1217
0 36 12 -10.6170 14.1819
0 36 14 13.0229 10.2393
0 36 16 -7.1603 -13.8936
0 36 18 -12.2060 -2.6282
0 36 20 -14.7977 8.4986
0 36 22 -2.2927 5.8962
0 36 24 6.3939 -12.8233
0 38 0 45.7856 3.6245
0 38 2 4.5824 2.3555
0 38 4 -14.4701 -3.8144
0 38 6 -12.7765 -11.2388
0 38 8 6.4155 -13.2549
0 38 10 -25.8307 3.0452
0 38 12 -7.3006 18.8403
0 38 14 -3.2538 15.0113
0 38 16 12.4039 -4.1082
0 38 18 6.7291 -9.6779
0 38 20 14.8236 -2.8073
0 38 22 4.5693 1.6026
0 40 0 3.2088 -11.5329
0 40 2 -27.1700 0.4769
0 40 4 12.9028 4.6380
0 40 6 -7.8611 7.3274
0 40 8 5.1845 -1.5229
0 40 10 -17.2405 2.1596
0 40 12 10.4016 8.4757
0 40 14 22.4213 -0.1436
0 40 16 25.5025 2.4037
0 40 18 8.0805 -1.5478
0 42 0 -64.7674 1.5067
0 42 2 1.7241 -0.1162
0 42 4 30.3781 1.8771
0 42 6 27.2796 10.1395
0 42 8 0.8705 13.8002
0 42 10 -38.8110 0.0244
0 42 12 -2.4604 -7.0062
0 44 0 72.8657 17.7696
0 44 2 -24.9162 -4.7441
1 5 3 -72.8943 -17.8675
1 7 3 -65.4800 34.3663
1 7 5 -22.4132 -21.8901
1 9 3 -78.3177 7.6025
1 9 5 -26.6705 -17.1999
1 9 7 101.3921 45.7976
1 11 3 -141.3780 -8.2085
1 11 5 -110.2990 0.6590
1 11 7 7.9976 -24.1857
1 11 9 130.1202 -7.8484
1 13 3 30.5350 -21.2961
1 13 5 -75.0863 -7.4475
1 13 7 -97.2292 -13.6688
1 13 9 -18.2242 24.8085
1 13 11 98.6036 -34.0141
1 15 3 132.5422 6.1937
1 15 5 94.0728 -5.4011
1 15 7 -91.0230 -1.7252
1 15 9 -96.5040 1.7511
1 15 11 63.9529 7.6857
1 15 13 66.7569 7.3275
1 17 3 -71.2828 20.8284
1 17 5 -2.4501 -13.5976
1 17 7 102.6130 13.8310
1 17 9 59.5511 -20.8248
1 17 11 -59.0543 5.4263
1 17 13 -28.3084 -1.2980
1 17 15 17.9465 5.9012
1 19 3 -153.3041 13.7620
1 19 5 -33.3697 -16.3389
1 19 7 180.8299 -2.0384
1 19 9 130.7192 3.1929
1 19 11 -83.9825 -7.5764
1 19 13 -70.5128 -14.6180
1 19 15 8.6091 5.2139
1 19 17 7.4294 12.9602
1 21 3 -10.0036 1.0776
1 21 5 30.0466 2.7273
1 21 7 107.9300 -22.9573
1 21 9 0.0948 -3.2954
1 21 11 -48.8177 3.6628
1 21 13 3.5648 23.3112
1 21 15 41.0156 -1.4201
1 21 17 -18.7907 -6.4853
1 21 19 -26.1431 -3.6272
1 23 3 -10.8536 -12.5342
1 23 5 -0.1624 -8.0633
1 23 7 -38.8890 11.2056
1 23 9 -59.9873 12.3415
1 23 11 -25.9749 -8.9367
1 23 13 37.7796 -11.8168
1 23 15 17.0234 1.0728
1 23 17 -25.4838 12.9016
1 23 19 -4.9434 3.2818
1 23 21 25.1492 -5.2179
1 25 3 -33.8288 3.8682
1 25 5 -53.8715 14.7869
1 25 7 -35.6883 -2.0499
1 25 9 -7.1493 -14.7536
1 25 11 -8.2072 20.0651
1 25 13 -19.7153 10.3975
1 25 15 -15.2534 0.9314
1 25 17 -8.4360 -12.9603
1 25 19 31.5251 -2.5501
1 25 21 34.3767 7.0390
1 25 23 8.9351 3.5579
1 27 3 -0.7172 -11.6569
1 27 5 -1.1153 -4.0641
1 27 7 33.7335 10.7070
1 27 9 41.9536 24.2254
1 27 11 -13.3259 -12.0708
1 27 13 -31.7414 -13.5715
1 27 15 -2.0863 4.6934
1 27 17 29.0354 14.2163
1 27 19 -0.5874 7.2489
1 27 21 3.9749 -6.5998
1 27 23 -6.5464 1.0907
1 27 25 -17.2357 -4.2691
1 29 3 4.7991 -3.9524
1 29 5 10.4967 7.3163
1 29 7 7.0969 -20.8972
1 29 9 -3.7232 -2.0649
1 29 11 -4.4014 2.8304
1 29 13 -2.7729 18.8677
1 29 15 23.4210 -6.1855
1 29 17 13.3691 -6.3607
1 29 19 1.2896 0.2174
1 29 21 -19.1235 1.1214
1 29 23 -7.3140 8.4966
1 29 25 -8.5992 -4.9092
1 29 27 1.4475 6.8587
1 31 3 15.5693 9.0850
1 31 5 -1.9112 -9.3321
1 31 7 -41.1013 10.3979
1 31 9 -27.0220 -0.4282
1 31 11 5.1353 -2.1677
1 31 13 25.7990 -8.1218
1 31 15 9.1381 4.1203
1 31 17 -8.9125 7.1758
1 31 19 -16.2243 -0.6579
1 31 21 12.5622 -1.0482
1 31 23 4.7311 -4.0823
1 31 25 9.6527 9.6387
1 31 27 18.5516 -13.7000
1 31 29 22.0481 9.3442
1 33 3 3.8119 16.7368
1 33 5 -8.8299 -5.6248
1 33 7 -2.0557 20.1696
1 33 9 8.2661 -13.1281
1 33 11 27.4033 10.5875
1 33 13 19.5600 -0.9286
1 33 15 -2.5020 1.9164
1 33 17 -19.8196 -4.1008
1 33 19 -5.2271 -2.2506
1 33 21 -3.8638 8.4216
1 33 23 6.5267 -11.8491
1 33 25 7.3603 7.2899
1 33 27 14.2872 -7.3219
1 33 29 14.1182 5.4582
1 35 3 -22.4987 -0.0583
1 35 5 -26.8583 4.7484
1 35 7 1.7206 -3.6451
1 35 9 41.2752 1.1708
1 35 11 30.2158 1.0582
1 35 13 -13.6981 1.3103
1 35 15 -13.3916 0.5010
1 35 17 12.5185 -1.2582
1 35 19 -11.9669 -0.5271
1 35 21 -18.1080 1.0010
1 35 23 -5.8139 4.9208
1 35 25 0.6785 -10.3434
1 37 3 20.4896 -21.1854
1 37 5 17.3210 2.7649
1 37 7 -21.0009 -10.3981
1 37 9 -16.3141 23.3640
1 37 11 -7.8787 -14.7044
1 37 13 -8.8738 -0.4049
1 37 15 0.9096 0.2326
1 37 17 1.0695 9.7744
1 37 19 -0.3922 2.3791
1 37 21 -22.0823 -12.4623
1 37 23 -4.3941 11.1281
1 39 3 47.0628 -5.0217
1 39 5 18.8181 4.9535
1 39 7 -10.9960 -8.4993
1 39 9 -25.7318 -2.6802
1 39 11 -11.9398 4.7355
1 39 13 4.0542 10.2200
1 39 15 5.9987 -1.7955
1 39 17 3.2696 -5.8017
1 39 19 -15.1392 -1.8727
1 41 3 -15.7329 11.0244
1 41 5 -4.9434 -19.4426
1 41 7 -11.3411 18.9110
1 41 9 5.8501 -0.0675
1 41 11 11.7296 -2.0965
1 41 13 1.0347 -21.0822
1 41 15 -0.4470 8.0674
1 43 3 -5.1777 17.8884
1 43 5 -16.2875 -2.0350
1 43 7 0.1614 -2.2637
1 43 9 8.6659 -10.5386
2 2 2 -205.4860 -1.6801
2 4 2 -450.5116 -4.0584
2 4 4 275.0986 11.9892
2 6 2 259.8387 0.1992
2 6 4 84.3775 -7.2773
2 6 6 -155.4796 -5.0164
2 8 2 -132.2878 3.8166
2 8 4 87.1313 -2.9756
2 8 6 -198.5801 3.2452
2 8 8 218.2993 -1.7647
2 10 2 -138.4513 1.4838
2 10 4 -254.2692 0.7791
2 10 6 -20.4543 3.4548
2 10 8 -95.0816 4.2714
2 10 10 -51.0239 -11.1137
2 12 2 -467.4307 -1.0631
2 12 4 68.4760 -0.5781
2 12 6 23.4129 -3.9471
2 12 8 162.6242 1.0005
2 12 10 -45.9547 4.6831
2 12 12 31.2976 -10.9221
2 14 2 119.1253 3.3767
2 14 4 -70.7897 2.6037
2 14 6 4.0869 -5.1708
2 14 8 -81.8115 1.7815
2 14 10 -3.7898 0.9624
2 14 12 46.0395 2.0181
2 14 14 102.2440 -7.2144
2 16 2 103.2517 -3.3516
2 16 4 -7.7248 3.4179
2 16 6 -36.2268 -4.1124
2 16 8 45.6480 -11.2385
2 16 10 -25.8287 -3.3096
2 16 12 -8.1146 -8.6921
2 16 14 -7.4138 7.5584
2 16 16 -7.9744 -5.6549
2 18 2 -34.8783 5.3790
2 18 4 -45.4078 -4.7419
2 18 6 68.7121 -5.0288
2 18 8 -57.5076 -6.1687
2 18 10 -15.8448 -2.5007
2 18 12 -58.2345 5.0697
2 18 14 -8.2770 -5.8210
2 18 16 -6.3749 9.0269
2 18 18 2.1114 -7.8979
2 20 2 -33.1020 -9.3839
2 20 4 -19.8590 14.1454
2 20 6 38.5370 7.1766
2 20 8 19.4422 -10.5982
2 20 10 16.1899 1.7468
2 20 12 -23.8532 8.8624
2 20 14 -0.2253 -9.0190
2 20 16 17.3890 3.7427
2 20 18 -17.8621 -10.3146
2 20 20 21.2294 2.6433
2 22 2 167.8164 3.3141
2 22 4 -60.1365 0.4785
2 22 6 -27.4883 3.2198
2 22 8 -55.6061 0.7215
2 22 10 46.4310 -2.1397
2 22 12 19.9442 1.5092
2 22 14 29.6519 -6.4149
2 22 16 -30.4706 -1.9530
2 22 18 19.4217 5.1518
2 22 20 24.2883 -8.3702
2 22 22 -12.9583 -1.1891
2 24 2 -8.3858 -2.5496
2 24 4 -42.1990 -2.2166
2 24 6 46.5810 -2.2272
2 24 8 -10.1149 -0.0712
2 24 10 8.2325 4.7062
2 24 12 -41.6986 -8.0214
2 24 14 -3.1137 7.3366
2 24 16 -10.8542 -4.7605
2 24 18 8.6176 3.0794
2 24 20 23.7184 -6.0824
2 24 22 -3.9750 2.5529
2 24 24 -28.1258 6.6779
2 26 2 -73.7902 3.5517
2 26 4 -36.3021 3.3833
2 26 6 35.3872 -7.4333
2 26 8 28.7567 8.5474
2 26 10 -4.9762 2.5298
2 26 12 -5.4098 -3.3245
2 26 14 36.3896 4.1165
2 26 16 -4.3678 0.5201
2 26 18 -5.3761 -5.2917
2 26 20 -6.9736 3.9220
2 26 22 12.7198 -1.1666
2 26 24 -10.7843 -5.0635
2 26 26 26.8272 8.4139
2 28 2 24.5178 2.0283
2 28 4 7.8250 -3.7237
2 28 6 -3.7002 5.2798
2 28 8 15.5555 2.1156
2 28 10 -16.8977 -2.4645
2 28 12 -1.4296 0.0255
2 28 14 9.1380 -3.9575
2 28 16 9.9251 -0.0174
2 28 18 -2.2378 2.3694
2 28 20 2.4791 -0.6308
2 28 22 14.2571 0.0133
2 28 24 20.8271 3.4969
2 28 26 -9.1525 7.8978
2 28 28 3.0139 1.9045
2 30 2 -24.0798 -8.5443
2 30 4 29.0902 8.2585
2 30 6 -44.0858 7.8731
2 30 8 22.0676 -1.5532
2 30 10 6.2415 -1.1294
2 30 12 21.7616 6.8597
2 30 14 -22.3928 -4.0740
2 30 16 4.2844 3.0597
2 30 18 -15.3496 -2.6325
2 30 20 -16.9075 3.1071
2 30 22 -4.1125 3.4349
2 30 24 -18.1273 -2.6731
2 30 26 -10.8329 -7.5150
2 30 28 1.4159 -0.8500
2 30 30 17.4882 4.7227
2 32 2 -26.3826 5.7488
2 32 4 19.9213 -6.8279
2 32 6 -27.2727 4.0747
2 32 8 3.3509 -1.8128
2 32 10 -18.7157 2.4065
2 32 12 -0.3134 0.3981
2 32 14 -32.7495 1.3304
2 32 16 4.4909 2.7837
2 32 18 -2.4309 0.1591
2 32 20 23.3820 -2.3306
2 32 22 -1.6082 -2.7797
2 32 24 -0.9223 2.0325
2 32 26 -3.8455 8.2167
2 32 28 -0.6307 5.0569
2 32 30 -15.1237 -5.3368
2 34 2 -5.9913 -6.9680
2 34 4 25.4777 12.4350
2 34 6 -1.3614 -2.0659
2 34 8 11.0377 -6.5935
2 34 10 -9.9936 1.4715
2 34 12 26.6179 -2.5719
2 34 14 13.7107 2.5006
2 34 16 3.3870 -2.5843
2 34 18 -2.9965 -6.1619
2 34 20 1.7292 4.2508
2 34 22 2.6193 6.0236
2 34 24 13.3914 -0.0589
2 34 26 8.1135 -3.7161
2 34 28 -5.6535 3.9363
2 36 2 15.1407 6.5106
2 36 4 4.7510 -7.9515
2 36 6 13.0934 0.1250
2 36 8 16.1432 6.9479
2 36 10 -26.5729 0.0525
2 36 12 -17.5795 -1.8916
2 36 14 2.8181 -1.8145
2 36 16 7.2691 0.3779
2 36 18 -8.8297 2.2516
2 36 20 10.2429 -4.5204
2 36 22 14.5695 -2.4453
2 36 24 -2.6349 -1.6686
2 38 2 -23.1977 -3.0038
2 38 4 -31.5013 6.3577
2 38 6 -8.6338 -1.3415
2 38 8 18.1174 5.1654
2 38 10 6.8191 2.3662
2 38 12 -15.1513 -2.7384
2 38 14 4.7529 -5.1942
2 38 16 -13.1493 2.0637
2 38 18 -9.7837 0.0369
2 38 20 -5.2295 -1.8750
2 38 22 9.4814 -1.3732
2 40 2 14.2668 2.0703
2 40 4 -1.4517 -1.2427
2 40 6 36.6067 -2.5535
2 40 8 -24.6608 1.5724
2 40 10 -23.0340 -2.1188
2 40 12 -20.0224 -6.8466
2 40 14 2.9367 1.0068
2 40 16 4.6966 -1.2991
2 40 18 18.5375 -3.3931
2 42 2 -21.8168 -0.7589
2 42 4 -3.9869 1.0041
2 42 6 25.5558 -2.5176
2 42 8 0.9116 -6.7535
2 42 10 -10.2223 0.2224
2 42 12 -6.3482 5.0396
2 44 2 32.7024 2.3734
3 7 5 -26.5490 9.2763
3 9 5 -19.9035 -8.6884
3 9 7 -20.3333 0.3792
3 11 5 -78.4857 -11.5604
3 11 7 87.1932 4.9285
3 11 9 5.2666 -3.5312
3 13 5 45.5985 -24.2192
3 13 7 -31.3690 -3.6677
3 13 9 61.9486 -5.1247
3 13 11 27.1347 -6.7455
3 15 5 73.3294 -9.4800
3 15 7 53.5032 3.2229
3 15 9 23.6758 4.1454
3 15 11 -17.4144 2.8849
3 15 13 8.1234 -0.2704
3 17 5 -1.7274 -0.2028
3 17 7 50.6349 -2.8002
3 17 9 1.5175 3.2086
3 17 11 -8.8335 -4.4002
3 17 13 -11.0850 0.9152
3 17 15 -1.0743 -7.5887
3 19 5 -90.1713 -1.6320
3 19 7 -25.4164 -13.9857
3 19 9 -21.4680 5.5113
3 19 11 -14.1940 2.1174
3 19 13 -7.6222 1.2961
3 19 15 37.7033 -0.9879
3 19 17 16.8464 5.6718
3 21 5 -11.8552 6.5699
3 21 7 -65.1477 7.2622
3 21 9 -16.6404 -2.2461
3 21 11 -3.0678 -0.6201
3 21 13 19.6868 1.7372
3 21 15 30.3529 3.3774
3 21 17 3.9149 2.9602
3 21 19 -2.4521 0.3452
3 23 5 -2.9223 -14.5737
3 23 7 16.1892 -6.9617
3 23 9 19.5093 0.4752
3 23 11 -2.3093 3.8827
3 23 13 19.6986 6.2195
3 23 15 -3.8156 -0.9787
3 23 17 -4.0157 -8.8074
3 23 19 -8.2062 -4.5855
3 23 21 7.3131 -2.1398
3 25 5 -23.5280 -4.9245
3 25 7 19.5082 14.5667
3 25 9 14.2055 -1.7605
3 25 11 17.2265 -4.3972
3 25 13 1.6194 -9.6754
3 25 15 14.1704 1.4894
3 25 17 -10.0911 8.7639
3 25 19 -13.3077 10.3101
3 25 21 6.5314 -0.6672
3 25 23 16.3561 -10.7109
3 27 5 0.4253 -12.0825
3 27 7 -26.5450 -5.9728
3 27 9 -7.8061 4.3202
3 27 11 -2.2740 5.3924
3 27 13 10.4852 6.1636
3 27 15 15.5898 4.7748
3 27 17 -1.3499 -1.8091
3 27 19 -15.2485 -4.1403
3 27 21 -6.6363 2.3144
3 27 23 -1.9104 1.5781
3 27 25 3.4436 8.9467
3 29 5 -3.2520 13.7616
3 29 7 0.6867 4.7895
3 29 9 -16.2161 -6.5500
3 29 11 -14.8661 0.8440
3 29 13 -12.5813 -1.5063
3 29 15 6.6602 -4.5860
3 29 17 -1.3764 1.5908
3 29 19 -13.7197 -0.5682
3 29 21 -0.7448 -0.0454
3 29 23 7.8853 -1.3533
3 29 25 -6.7165 0.6309
3 29 27 -5.5767 3.5931
3 31 5 6.7597 7.7520
3 31 7 3.3533 -7.4230
3 31 9 -4.4507 1.6188
3 31 11 -13.6759 5.6754
3 31 13 -2.6158 3.6950
3 31 15 -11.7967 1.1128
3 31 17 6.3721 -0.8310
3 31 19 22.8541 1.2217
3 31 21 19.9594 -0.2820
3 31 23 5.5753 3.3911
3 31 25 0.0666 -5.3204
3 31 27 7.0687 0.4722
3 31 29 3.6878 3.6459
3 33 5 4.0753 4.0466
3 33 7 1.4786 0.4555
3 33 9 26.6758 7.2786
3 33 11 11.5847 -3.6510
3 33 13 -16.6696 3.6628
3 33 15 -0.7156 1.7557
3 33 17 7.0503 1.9207
3 33 19 12.4469 5.7874
3 33 21 19.8985 1.2647
3 33 23 10.6865 3.0681
3 33 25 -13.3132 -3.0993
3 33 27 5.2072 4.4241
3 33 29 10.9943 0.8720
3 35 5 -12.3079 1.2377
3 35 7 9.5204 2.3249
3 35 9 -4.2966 1.3179
3 35 11 -20.1895 -3.6922
3 35 13 -1.3151 -1.8253
3 35 15 0.4978 -0.4266
3 35 17 -3.3410 -1.5098
3 35 19 -1.4092 1.3468
3 35 21 -5.2465 -1.6364
3 35 23 -12.5009 -1.1270
3 35 25 2.0491 -0.2416
3 37 5 -3.7491 -12.7944
3 37 7 -18.5007 -1.1661
3 37 9 -22.7164 -4.1209
3 37 11 -4.1210 2.9567
3 37 13 -0.1880 2.9091
3 37 15 1.4329 2.2866
3 37 17 7.5783 -0.7070
3 37 19 -10.2061 -4.1199
3 37 21 -1.7901 -0.4910
3 37 23 -7.0106 -1.9061
3 39 5 33.3528 -9.1740
3 39 7 -0.0935 9.1853
3 39 9 -1.9386 -3.1444
3 39 11 11.6617 4.7099
3 39 13 18.7063 -6.9655
3 39 15 15.6392 1.1908
3 39 17 0.4342 2.9876
3 39 19 12.0430 0.1044
3 41 5 -18.4304 -6.9689
3 41 7 19.9362 -6.5449
3 41 9 33.6332 4.2336
3 41 11 11.5018 -3.8780
3 41 13 -10.9268 2.0969
3 41 15 8.3839 0.0729
3 43 5 -6.9987 13.5003
3 43 7 -12.0497 -6.1614
3 43 9 -1.2990 2.4393
4 4 4 2.8679 -11.6280
4 6 4 -127.6994 -2.1815
4 6 6 181.0684 -4.5379
4 8 4 -257.3977 -1.7410
4 8 6 -83.7006 -6.6874
4 8 8 36.6121 4.2032
4 10 4 -152.4492 -2.4060
4 10 6 152.6569 -6.2988
4 10 8 157.0395 3.3246
4 10 10 83.4879 3.6282
4 12 4 -67.7142 13.2340
4 12 6 -46.7454 3.2718
4 12 8 -111.3183 -0.0925
4 12 10 -61.2514 -8.0407
4 12 12 81.0784 3.8100
4 14 4 -107.2269 -8.7479
4 14 6 -34.4501 6.6752
4 14 8 -15.2041 10.9064
4 14 10 25.2049 -9.1194
4 14 12 112.9539 -6.3650
4 14 14 100.0176 8.9029
4 16 4 -69.8736 8.2484
4 16 6 -31.7067 -4.6112
4 16 8 -21.2840 -1.9674
4 16 10 -48.4239 8.4856
4 16 12 -10.5594 -10.3989
4 16 14 36.4131 1.7922
4 16 16 37.5375 -0.6631
4 18 4 64.4518 -10.3169
4 18 6 11.4010 -3.2232
4 18 8 54.2520 -0.3194
4 18 10 -51.4941 2.0652
4 18 12 -93.3197 6.8213
4 18 14 -45.4353 -5.3149
4 18 16 -9.5416 -16.9890
4 18 18 -3.1318 -2.4143
4 20 4 -29.7188 -11.6115
4 20 6 -86.2200 10.9943
4 20 8 6.9000 -3.1416
4 20 10 -9.7723 -0.1529
4 20 12 21.8430 -1.3289
4 20 14 -23.6537 -5.1119
4 20 16 -15.5592 -0.1259
4 20 18 26.7397 2.6402
4 20 20 7.1327 4.9277
4 22 4 -37.5876 -2.3599
4 22 6 -44.4414 1.5888
4 22 8 55.3012 3.0843
4 22 10 10.6502 -7.5928
4 22 12 30.7835 -2.4892
4 22 14 -19.2701 -4.9059
4 22 16 13.8975 1.9961
4 22 18 17.8434 0.8670
4 22 20 17.3255 8.6586
4 22 22 -16.0604 2.3131
4 24 4 42.8768 10.2082
4 24 6 6.2782 -5.1629
4 24 8 31.4580 0.7318
4 24 10 -38.6083 6.4010
4 24 12 16.6419 -6.5983
4 24 14 2.6798 2.5801
4 24 16 4.2478 -2.6383
4 24 18 -19.5516 -3.2947
4 24 20 9.6572 -6.0563
4 24 22 -18.7683 -6.9748
4 24 24 -13.6900 -12.9710
4 26 4 31.5122 11.5754
4 26 6 12.1140 -3.5796
4 26 8 1.1263 4.0356
4 26 10 -22.9946 -0.3239
4 26 12 -4.9030 -1.1005
4 26 14 -4.2541 2.9211
4 26 16 -24.5303 5.2756
4 26 18 -6.4726 0.2835
4 26 20 19.8755 -0.3486
4 26 22 8.1145 5.7866
4 26 24 -5.5734 3.7691
4 26 26 5.7619 -5.2831
4 28 4 -43.1238 -4.8788
4 28 6 -3.5951 10.7168
4 28 8 -9.7812 -1.9264
4 28 10 44.2031 -3.1966
4 28 12 33.0300 -0.7015
4 28 14 -3.4966 -1.7071
4 28 16 -5.3100 0.3432
4 28 18 -8.4970 3.8152
4 28 20 -9.7969 -0.7655
4 28 22 -14.4030 0.1310
4 28 24 -14.5251 7.3796
4 28 26 7.8833 -3.4304
4 28 28 18.8364 -2.2714
4 30 4 -6.3825 -5.0466
4 30 6 12.6779 2.0082
4 30 8 -7.2757 -1.5937
4 30 10 9.5480 -2.3780
4 30 12 -31.9081 0.2404
4 30 14 -5.8189 -4.4526
4 30 16 -15.7149 -3.5374
4 30 18 0.9999 0.0460
4 30 20 11.5649 3.9189
4 30 22 -4.5450 -0.6167
4 30 24 -10.9338 -4.1569
4 30 26 -17.6343 0.6769
4 30 28 1.0585 7.1040
4 30 30 -4.6903 6.4744
4 32 4 -34.1377 -9.1315
4 32 6 36.0419 4.1814
4 32 8 -12.7161 0.4370
4 32 10 19.5118 -0.6881
4 32 12 -25.7696 7.7840
4 32 14 14.3960 1.8866
4 32 16 -16.3131 -8.2102
4 32 18 -2.5264 2.6044
4 32 20 -8.8262 4.5142
4 32 22 16.9962 3.2932
4 32 24 8.9147 -0.2733
4 32 26 -5.7865 -1.0606
4 32 28 -6.6077 -0.9631
4 32 30 7.5731 6.6108
4 34 4 22.1429 3.1872
4 34 6 -3.9447 -3.7177
4 34 8 -21.2148 -2.0988
4 34 10 0.1242 -0.4904
4 34 12 -8.7154 1.4408
4 34 14 11.1896 4.6341
4 34 16 11.0544 -2.3740
4 34 18 11.7075 -3.4658
4 34 20 0.1134 -3.6431
4 34 22 38.9573 4.2640
4 34 24 2.8786 3.4019
4 34 26 5.6017 -0.3356
4 36 4 -21.5239 -1.4164
4 36 6 8.4820 4.2464
4 36 8 -2.5080 2.3492
4 36 10 14.4690 -2.2076
4 36 12 3.4411 -2.4424
4 36 14 11.7029 -2.4683
4 36 16 -0.7651 2.9579
4 36 18 -8.1148 1.7420
4 36 20 6.7049 -2.3748
4 36 22 -7.0552 -1.6256
4 36 24 -1.5570 0.5169
4 38 4 -10.4949 7.3272
4 38 6 19.4512 3.3133
4 38 8 21.3665 -0.2266
4 38 10 -41.3768 0.3885
4 38 12 -18.4099 -5.2895
4 38 14 -27.8905 -4.0243
4 38 16 -5.0422 3.7524
4 38 18 -11.8098 2.3000
4 38 20 6.8392 5.5735
4 38 22 1.8117 2.3843
4 40 4 6.0324 2.2497
4 40 6 0.3717 -2.6289
4 40 8 8.2047 -2.8875
4 40 10 1.8276 -0.9919
4 40 12 -13.7563 0.3614
4 40 14 0.0511 -0.3551
4 40 16 -0.6357 -1.4217
4 40 18 -19.0151 1.6633
4 42 4 25.7302 -2.1823
4 42 6 -18.2131 -2.6215
4 42 8 0.4164 0.6323
4 42 10 -24.6605 -0.4034
4 42 12 -0.1134 -0.6920
5 9 7 -22.1486 -39.0025
5 11 7 -71.0839 19.1785
5 11 9 -26.9370 -2.0640
5 13 7 77.1277 18.4968
5 13 9 -42.2865 -6.5512
5 13 11 -70.5890 17.4460
5 15 7 85.7135 3.3703
5 15 9 58.8396 -2.5177
5 15 11 -48.2867 -2.3931
5 15 13 -62.7788 6.3907
5 17 7 2.0072 -0.7142
5 17 9 16.9847 5.7510
5 17 11 30.3215 -4.4945
5 17 13 -16.6300 -0.7055
5 17 15 -2.6050 -10.7642
5 19 7 -124.4614 15.2808
5 19 9 -58.4239 -3.2854
5 19 11 43.2981 2.8802
5 19 13 72.1473 3.1736
5 19 15 6.6327 -0.0635
5 19 17 3.6217 2.4632
5 21 7 -66.5358 18.3071
5 21 9 -42.1948 5.6744
5 21 11 14.1446 2.5388
5 21 13 9.4026 -5.7999
5 21 15 -9.3049 4.0997
5 21 17 19.0758 0.3474
5 21 19 10.3173 5.1522
5 23 7 34.7645 -4.9200
5 23 9 33.7012 0.2263
5 23 11 5.7311 -6.1176
5 23 13 -47.0118 -2.0626
5 23 15 -19.7811 -5.6570
5 23 17 1.2269 -6.1960
5 23 19 6.6327 3.0350
5 23 21 -6.9369 7.0039
5 25 7 11.8357 -11.4328
5 25 9 20.0827 2.2799
5 25 11 0.0940 -7.5221
5 25 13 2.9600 3.7247
5 25 15 17.1950 4.8564
5 25 17 2.6318 0.7959
5 25 19 -10.8962 -5.6773
5 25 21 0.3135 0.5242
5 25 23 -0.7971 -3.1639
5 27 7 -29.3808 -9.4533
5 27 9 -34.2080 -7.0866
5 27 11 -10.6488 1.0487
5 27 13 30.5725 -0.5258
5 27 15 24.0365 -2.4140
5 27 17 1.7309 3.3484
5 27 19 -17.6408 2.2535
5 27 21 -1.7415 -1.0828
5 27 23 15.0820 0.9491
5 27 25 4.7533 0.7662
5 29 7 -17.9751 14.0564
5 29 9 -31.4784 1.2910
5 29 11 -18.3157 2.7288
5 29 13 -4.9327 -2.8881
5 29 15 -5.5098 0.5237
5 29 17 -5.6706 -2.4911
5 29 19 -3.0304 -2.7019
5 29 21 0.8842 -2.3026
5 29 23 5.5943 -0.3339
5 29 25 1.3623 -1.3585
5 29 27 1.4021 -6.4366
5 31 7 22.5317 -4.5819
5 31 9 25.4752 -3.6515
5 31 11 1.0214 2.9827
5 31 13 -15.9525 -0.3619
5 31 15 -8.2945 0.4623
5 31 17 4.1831 0.3311
5 31 19 9.9276 1.9187
5 31 21 7.7743 1.8201
5 31 23 6.1623 0.1828
5 31 25 -3.1126 -0.7355
5 31 27 -10.4951 5.4087
5 31 29 6.1430 -9.0974
5 33 7 30.9346 -16.0164
5 33 9 16.9107 2.2975
5 33 11 -15.6243 0.2783
5 33 13 -9.0323 -2.8851
5 33 15 27.7086 0.3695
5 33 17 14.8015 5.8388
5 33 19 6.4474 -1.5961
5 33 21 12.4364 -0.1584
5 33 23 -2.9557 0.7051
5 33 25 -0.3315 2.2991
5 33 27 4.0892 5.4694
5 35 7 -18.6112 -1.8821
5 35 9 -15.2339 -4.5420
5 35 11 -15.1154 4.1316
5 35 13 -8.1672 0.7095
5 35 15 4.4980 -1.2310
5 35 17 -4.1398 -3.5472
5 35 19 -9.0742 -2.7196
5 35 21 1.0882 2.3856
5 35 23 -2.5186 -3.4753
5 35 25 -7.9836 -0.6145
5 37 7 -9.5057 8.1722
5 37 9 -27.4766 -2.8249
5 37 11 -11.1511 -1.1094
5 37 13 14.7088 -0.1074
5 37 15 0.0810 -1.6216
5 37 17 -12.7800 -1.6419
5 37 19 0.0737 1.2944
5 37 21 -9.9703 6.6319
5 37 23 -2.0421 -10.2912
5 39 7 14.1847 2.1038
5 39 9 18.3192 4.2617
5 39 11 25.1786 -6.5581
5 39 13 7.5229 -0.5961
5 39 15 -4.8739 8.2681
5 39 17 6.6308 1.9195
5 39 19 11.8033 2.9875
5 41 7 5.0738 -16.7193
5 41 9 22.0980 -0.0462
5 41 11 7.1506 1.3638
5 41 13 1.0864 12.2038
5 41 15 -19.9579 -4.5667
5 43 7 -11.3904 10.2870
6 6 6 -330.0369 -9.0275
6 8 6 311.6520 2.2477
6 8 8 391.1167 1.3709
6 10 6 -9.3850 -5.1073
6 10 8 57.2364 -9.1009
6 10 10 -188.7151 2.3502
6 12 6 111.8897 2.7308
6 12 8 -26.5981 -7.4787
6 12 10 0.8171 10.0222
6 12 12 -28.7968 0.8722
6 14 6 -43.2022 -0.5509
6 14 8 131.1644 -5.9279
6 14 10 -42.3577 0.6225
6 14 12 -6.8197 8.7229
6 14 14 85.2632 -0.9052
6 16 6 123.0241 -1.5079
6 16 8 61.4286 2.3794
6 16 10 -0.7482 2.8856
6 16 12 -69.3137 10.0123
6 16 14 57.3794 -6.3347
6 16 16 4.8642 -14.1872
6 18 6 -27.8104 -5.3411
6 18 8 -86.3387 12.1513
6 18 10 -64.6951 -10.5724
6 18 12 37.1158 -2.9775
6 18 14 -27.7161 8.5946
6 18 16 -14.0257 2.3760
6 18 18 -14.0114 1.8560
6 20 6 32.3301 13.3309
6 20 8 1.8355 -0.9160
6 20 10 99.8959 3.9211
6 20 12 9.1230 -3.5791
6 20 14 10.0124 5.5007
6 20 16 -17.9501 -0.4942
6 20 18 25.9391 17.7607
6 20 20 14.4009 20.2683
6 22 6 25.7169 0.5800
6 22 8 45.1839 -3.4564
6 22 10 53.9683 -3.5854
6 22 12 11.8840 7.2920
6 22 14 41.3387 1.6484
6 22 16 21.0955 0.3632
6 22 18 -8.6668 -12.7946
6 22 20 -27.5208 -1.1396
6 22 22 -6.9953 0.3209
6 24 6 61.0588 -11.0976
6 24 8 -49.4518 -1.8505
6 24 10 -23.8503 2.9601
6 24 12 -32.7069 -2.6999
6 24 14 4.1101 -1.2958
6 24 16 -25.7498 4.4156
6 24 18 8.8564 -2.0452
6 24 20 -7.8113 1.4531
6 24 22 15.7487 -1.2348
6 24 24 -9.0380 -5.5124
6 26 6 -22.5707 -5.7092
6 26 8 -28.1069 0.6454
6 26 10 8.0536 0.8530
6 26 12 1.3310 2.6483
6 26 14 -9.9073 -5.1966
6 26 16 -5.0435 -1.4307
6 26 18 -6.7655 4.8127
6 26 20 19.6311 2.9889
6 26 22 -9.6006 1.5217
6 26 24 -10.7794 -0.3869
6 26 26 8.3408 -5.8550
6 28 6 -25.2042 0.9144
6 28 8 0.0777 -7.8603
6 28 10 11.7657 -0.8712
6 28 12 16.8114 3.2404
6 28 14 -6.1100 4.3186
6 28 16 -21.9790 -5.1096
6 28 18 29.5856 -2.0356
6 28 20 23.6362 0.0083
6 28 22 0.5464 -0.2294
6 28 24 -5.7475 1.3804
6 28 26 20.8124 -3.3273
6 28 28 -3.5677 -2.5530
6 30 6 -23.9914 8.0558
6 30 8 21.5750 1.7017
6 30 10 -26.5324 -1.0377
6 30 12 14.7941 -1.0120
6 30 14 -1.9467 1.1304
6 30 16 11.8307 1.6342
6 30 18 -15.2228 1.2424
6 30 20 -5.4082 -6.7944
6 30 22 17.7888 -7.7049
6 30 24 4.9719 1.7249
6 30 26 -9.6270 2.6523
6 30 28 -10.5328 -3.7442
6 30 30 1.6201 12.8740
6 32 6 6.8177 -4.6689
6 32 8 6.3254 1.3422
6 32 10 -38.0502 -4.5126
6 32 12 -20.8945 -1.0021
6 32 14 -14.9304 0.0402
6 32 16 21.4995 3.6661
6 32 18 -14.7361 -0.5940
6 32 20 12.5910 2.8677
6 32 22 17.9939 2.4139
6 32 24 5.5628 1.0586
6 32 26 -13.1516 -5.4726
6 32 28 -7.9541 -2.9562
6 34 6 -10.5907 -3.6583
6 34 8 32.7084 8.0624
6 34 10 -13.2252 3.2828
6 34 12 14.3407 -1.5143
6 34 14 4.0069 -2.3219
6 34 16 8.8268 4.7333
6 34 18 -15.1169 4.7508
6 34 20 9.7818 -0.5628
6 34 22 -16.2172 -5.8858
6 34 24 8.9054 -2.7200
6 34 26 -9.1273 -1.5018
6 36 6 11.3073 -0.7246
6 36 8 -2.6093 -7.9579
6 36 10 -27.9075 -1.8566
6 36 12 -22.0160 3.2495
6 36 14 5.3261 1.7366
6 36 16 -3.9204 -4.2607
6 36 18 5.1853 -1.7699
6 36 20 -0.5218 1.7296
6 36 22 16.3098 0.7688
6 36 24 -22.2639 1.2346
6 38 6 7.7294 5.9069
6 38 8 -3.7120 -5.7531
6 38 10 13.9842 -0.6278
6 38 12 -9.5618 4.9620
6 38 14 1.1477 1.8976
6 38 16 -2.9238 -3.7797
6 38 18 0.4551 2.6389
6 38 20 -15.6279 0.7488
6 40 6 0.6931 -1.6813
6 40 8 -13.0524 2.0455
6 40 10 -1.5313 1.3037
6 40 12 5.1894 2.3264
6 40 14 6.5437 1.8248
6 40 16 2.7886 0.1834
6 42 6 -11.0131 -7.0774
6 42 8 -21.4686 5.4929
6 42 10 19.3220 3.9335
6 42 12 6.0274 -0.7739
7 11 9 -82.3597 7.8041
7 13 9 -52.0382 -9.7839
7 13 11 -104.1595 4.7315
7 15 9 16.7846 4.7284
7 15 11 -30.1256 -8.4098
7 15 13 -60.9629 -2.4575
7 17 9 42.7122 6.0401
7 17 11 39.2115 -0.1001
7 17 13 31.2674 -5.5939
7 17 15 -19.4704 -6.1996
7 19 9 -28.8407 -20.4127
7 19 11 56.1767 0.8682
7 19 13 37.9217 7.9612
7 19 15 -13.8845 0.0304
7 19 17 -4.2260 -8.4214
7 21 9 -20.1523 -11.2207
7 21 11 6.5585 1.4393
7 21 13 -21.1506 -3.3355
7 21 15 -27.0235 4.1848
7 21 17 7.5279 2.6364
7 21 19 13.2527 -11.1729
7 23 9 10.8750 0.4748
7 23 11 -21.7025 0.4385
7 23 13 -44.8460 0.3012
7 23 15 -1.4886 1.2096
7 23 17 4.5287 4.3047
7 23 19 2.2274 -5.5792
7 23 21 -2.6395 4.8624
7 25 9 10.8011 20.7952
7 25 11 -19.3460 2.3774
7 25 13 7.8118 -1.8845
7 25 15 -0.5642 -1.0291
7 25 17 12.0466 -3.7388
7 25 19 -1.9046 -2.0022
7 25 21 1.4364 2.8715
7 25 23 -0.9825 10.5891
7 27 9 -39.2710 -0.6524
7 27 11 -7.0993 0.8660
7 27 13 4.1299 -0.1592
7 27 15 11.4104 1.1623
7 27 17 -2.6648 -0.9736
7 27 19 28.5469 -0.6897
7 27 21 18.9349 -5.7072
7 27 23 7.3700 -2.3351
7 27 25 -8.9685 -4.4045
7 29 9 -11.6112 -1.5693
7 29 11 -4.5355 1.5851
7 29 13 -0.6073 -4.6219
7 29 15 -20.8040 -1.5582
7 29 17 0.0588 1.6400
7 29 19 5.7428 2.0984
7 29 21 2.6284 2.6069
7 29 23 -3.2947 1.9047
7 29 25 6.0666 2.9416
7 29 27 -8.3492 -8.4026
7 31 9 18.6081 -3.2414
7 31 11 3.0237 -1.0175
7 31 13 -5.8322 -1.5594
7 31 15 26.0999 -1.9516
7 31 17 1.0132 3.9853
7 31 19 -21.7773 -4.1918
7 31 21 -17.2416 -2.7720
7 31 23 -5.4405 2.5913
7 31 25 0.4598 -0.5420
7 31 27 12.9333 3.6934
7 31 29 -7.2293 13.8070
7 33 9 13.1026 7.7455
7 33 11 2.0097 -0.5191
7 33 13 27.8162 -2.7754
7 33 15 28.7911 0.7993
7 33 17 3.6683 1.2846
7 33 19 -23.1144 -7.1005
7 33 21 -0.0910 -3.3815
7 33 23 5.4799 1.0116
7 33 25 -3.2993 -6.2475
7 33 27 1.4408 0.7768
7 35 9 -17.5432 2.9092
7 35 11 -19.1745 0.3986
7 35 13 14.1052 -2.8089
7 35 15 11.6504 0.8027
7 35 17 -4.9094 -3.3180
7 35 19 -7.3046 2.1294
7 35 21 -2.8684 0.5188
7 35 23 -0.1793 -0.7076
7 35 25 -12.5839 3.0095
7 37 9 -8.8664 -1.3936
7 37 11 12.4789 -0.1652
7 37 13 -7.2143 2.8303
7 37 15 -17.4735 0.9719
7 37 17 -19.6258 -1.6181
7 37 19 -4.6416 3.3106
7 37 21 5.0196 -0.9644
7 37 23 -21.9042 8.3023
7 39 9 13.0393 11.5126
7 39 11 1.6934 -4.5879
7 39 13 5.2344 -1.1650
7 39 15 -9.4817 1.5674
7 39 17 -2.2230 3.5190
7 39 19 10.3294 0.4658
7 41 9 -6.3443 -6.3861
7 41 11 16.8926 -3.0731
7 41 13 -7.6806 2.9886
8 8 8 -175.7889 -6.4150
8 10 8 -4.5121 0.0374
8 10 10 -133.5994 1.1396
8 12 8 -64.0849 -15.0394
8 12 10 5.5042 5.0452
8 12 12 -115.1423 10.3963
8 14 8 209.9048 1.5391
8 14 10 -40.5355 5.7189
8 14 12 -31.6523 7.6503
8 14 14 -40.6551 -16.7865
8 16 8 -44.6679 -14.0449
8 16 10 -52.2235 -8.5087
8 16 12 -36.9144 5.3564
8 16 14 46.5849 -2.6983
8 16 16 0.7961 -17.9514
8 18 8 -17.4322 8.5599
8 18 10 -4.0656 -1.4916
8 18 12 36.5011 -2.1431
8 18 14 -18.2310 0.1675
8 18 16 -21.4471 14.8626
8 18 18 -18.6943 17.3357
8 20 8 44.4162 -11.8034
8 20 10 34.2901 -0.0867
8 20 12 36.1933 4.8011
8 20 14 18.4744 2.7610
8 20 16 -15.1912 -11.3354
8 20 18 10.5150 1.6144
8 20 20 -6.4846 -5.9950
8 22 8 84.2880 7.3904
8 22 10 -26.2400 0.9441
8 22 12 21.4922 5.4711
8 22 14 -19.1877 -1.6773
8 22 16 23.1762 1.3926
8 22 18 -14.7173 1.5873
8 22 20 0.2230 -8.9995
8 22 22 -1.3158 -7.3529
8 24 8 -27.7015 -5.8703
8 24 10 2.2603 2.4597
8 24 12 -14.4956 -0.3704
8 24 14 -0.4945 4.1451
8 24 16 17.8834 -1.1487
8 24 18 -18.2672 -1.5781
8 24 20 -26.0291 4.0185
8 24 22 18.1789 0.2422
8 24 24 0.2471 -0.7547
8 26 8 16.5463 -6.2290
8 26 10 -17.7009 0.5400
8 26 12 6.5253 0.4948
8 26 14 -36.5667 -2.2855
8 26 16 2.7562 -2.6152
8 26 18 21.4607 1.2629
8 26 20 19.8619 1.5769
8 26 22 -18.1137 -0.2221
8 26 24 8.5028 -1.6430
8 26 26 -6.5035 3.2213
8 28 8 -5.5334 5.6806
8 28 10 20.6338 3.6251
8 28 12 -10.4971 1.9086
8 28 14 4.2584 -0.7553
8 28 16 -0.5323 2.6743
8 28 18 7.5872 -1.6948
8 28 20 2.3020 -3.5494
8 28 22 11.1443 -1.1871
8 28 24 -0.6844 0.0527
8 28 26 11.8594 2.1135
8 28 28 -10.0709 -3.9652
8 30 8 -67.6402 -4.7480
8 30 10 -11.7463 -4.6527
8 30 12 -18.1799 6.6121
8 30 14 -0.5158 2.6689
8 30 16 -4.8328 -2.7753
8 30 18 -5.9830 3.6778
8 30 20 10.9476 1.1276
8 30 22 4.7747 2.6183
8 30 24 28.6214 1.8508
8 30 26 -2.7947 1.8092
8 30 28 -3.4701 -1.5281
8 30 30 -24.3663 -3.3463
8 32 8 -1.6674 14.1182
8 32 10 -15.8712 0.4128
8 32 12 -9.5551 -10.4705
8 32 14 48.3581 1.1484
8 32 16 -19.2977 2.1582
8 32 18 -0.1744 -3.8757
8 32 20 -24.1116 -1.9461
8 32 22 16.3311 -1.5288
8 32 24 -6.1474 -4.5927
8 32 26 11.4161 -1.9055
8 32 28 -9.7343 6.3204
8 34 8 -10.0831 -7.6883
8 34 10 2.4129 -2.0240
8 34 12 -7.6121 -2.0384
8 34 14 8.1411 0.5108
8 34 16 -0.0736 -3.8968
8 34 18 -1.2195 -0.9294
8 34 20 14.7425 1.9125
8 34 22 20.9891 2.7668
8 34 24 -9.9110 -2.0628
8 34 26 -10.9369 1.5565
8 36 8 -5.4985 5.0250
8 36 10 7.8950 5.1782
8 36 12 6.4593 1.6293
8 36 14 -7.7857 -0.9794
8 36 16 -10.7862 5.1792
8 36 18 -11.1769 -0.8344
8 36 20 3.1705 -0.8210
8 36 22 -0.4364 -0.5500
8 36 24 10.3856 1.3354
8 38 8 1.2432 -10.5525
8 38 10 -21.4056 -0.0791
8 38 12 -12.6430 9.1021
8 38 14 -1.2769 -2.2894
8 38 16 5.5290 -4.7389
8 38 18 -17.0582 -3.6132
8 38 20 4.5037 -0.4615
8 40 8 -1.9835 -1.8158
8 40 10 9.7589 6.4646
8 40 12 38.5274 -1.0526
8 40 14 3.3902 -2.2785
8 40 16 6.2622 -0.8880
8 42 8 1.5690 2.3131
8 42 10 2.6935 1.6664
9 13 11 -36.3876 -19.4461
9 15 11 -4.3263 5.1466
9 15 13 10.0609 9.4399
9 17 11 45.1958 9.9073
9 17 13 35.4162 1.8134
9 17 15 -0.8816 8.1415
9 19 11 14.4090 0.5789
9 19 13 -14.9567 -7.6590
9 19 15 6.4611 -1.4052
9 19 17 3.1516 12.8610
9 21 11 -24.7157 -1.3491
9 21 13 -12.0161 2.0040
9 21 15 8.5191 -5.7364
9 21 17 13.0887 4.6617
9 21 19 -0.4346 -6.3690
9 23 11 9.8756 1.9174
9 23 13 30.7716 1.5658
9 23 15 15.3262 0.3746
9 23 17 -1.1027 -4.0026
9 23 19 -17.6984 6.0696
9 23 21 -13.4122 7.4936
9 25 11 5.9705 3.5842
9 25 13 31.1985 -4.3612
9 25 15 14.5669 7.3106
9 25 17 -14.5948 1.3300
9 25 19 -7.2148 -3.1497
9 25 21 11.1984 -1.2385
9 25 23 -1.7954 11.0584
9 27 11 2.0656 -5.4169
9 27 13 -17.4869 -7.8320
9 27 15 -4.4931 3.1897
9 27 17 -5.2433 2.6513
9 27 19 12.4851 -4.5812
9 27 21 18.9945 -0.9634
9 27 23 -0.0797 1.3470
9 27 25 -15.8654 -10.5490
9 29 11 -15.5624 0.8701
9 29 13 -2.7746 1.7105
9 29 15 -19.6856 -3.5394
9 29 17 5.0455 1.6157
9 29 19 8.4407 -0.2873
9 29 21 6.9866 0.4362
9 29 23 -15.0693 2.0485
9 29 25 -7.1525 0.5407
9 29 27 -2.8489 -7.9301
9 31 11 13.8205 4.0718
9 31 13 8.3470 1.6907
9 31 15 7.6640 -2.7426
9 31 17 -12.1667 -1.4160
9 31 19 -6.0105 1.5484
9 31 21 -15.3571 0.0539
9 31 23 3.7273 1.2986
9 31 25 7.8554 6.3451
9 31 27 8.1036 -2.1914
9 31 29 -2.3872 1.6005
9 33 11 -1.9678 3.8697
9 33 13 17.5522 -1.0738
9 33 15 24.6857 0.1957
9 33 17 9.4046 -0.1999
9 33 19 -5.2940 2.5155
9 33 21 2.7031 -0.4809
9 33 23 -9.1392 -1.3976
9 33 25 8.8581 -2.1215
9 33 27 -2.0606 -5.1999
9 35 11 6.5267 -1.8613
9 35 13 0.5379 -2.2123
9 35 15 10.0084 1.0558
9 35 17 -9.0115 2.2129
9 35 19 2.0880 -0.4113
9 35 21 8.7745 1.3692
9 35 23 -1.5194 3.5284
9 35 25 -31.0622 -3.9907
9 37 11 -11.1218 -7.5020
9 37 13 0.0244 -0.6931
9 37 15 -12.6819 -0.2357
9 37 17 -2.5227 -1.3194
9 37 19 1.1428 -0.8372
9 37 21 2.4639 1.8630
9 39 11 10.5754 0.9354
9 39 13 5.2338 8.1178
9 39 15 6.4347 1.5971
9 39 17 0.7453 -4.2206
9 41 11 -3.0720 2.2066
9 41 13 22.5783 -4.8275
10 10 10 -44.0472 6.6940
10 12 10 99.4049 -1.4377
10 12 12 21.1002 1.4993
10 14 10 -60.1778 -4.6399
10 14 12 -10.0526 -3.4838
10 14 14 48.0714 -3.9614
10 16 10 -27.3797 6.9565
10 16 12 -3.6410 -19.8196
10 16 14 57.2689 7.1751
10 16 16 -12.4305 6.5039
10 18 10 -1.0766 10.9837
10 18 12 7.9051 -1.6553
10 18 14 -12.7897 -10.9081
10 18 16 -16.0630 -3.6067
10 18 18 -13.3692 1.7515
10 20 10 3.8379 1.5790
10 20 12 -65.7931 -2.2418
10 20 14 -21.5740 3.3455
10 20 16 -5.8903 1.3010
10 20 18 3.3981 -8.3014
10 20 20 4.3504 -6.9210
10 22 10 -12.9888 0.9550
10 22 12 -13.0717 -3.3925
10 22 14 10.0065 -11.9520
10 22 16 1.0888 -1.2654
10 22 18 -1.0107 5.4868
10 22 20 4.3037 0.5531
10 22 22 -6.8849 -2.2538
10 24 10 23.8490 0.8156
10 24 12 -5.3800 -3.9879
10 24 14 20.2950 1.8427
10 24 16 -9.1023 4.7128
10 24 18 3.9276 5.4765
10 24 20 -17.0261 -0.0805
10 24 22 8.3239 -0.3065
10 24 24 13.3698 -0.4677
10 26 10 42.0292 -6.9346
10 26 12 1.7398 4.4923
10 26 14 -2.2020 5.6928
10 26 16 5.4214 -2.0269
10 26 18 -8.9123 -5.0201
10 26 20 -13.3868 -2.1851
10 26 22 2.9770 0.4497
10 26 24 6.2356 -0.3593
10 26 26 6.9423 0.5422
10 28 10 -23.8377 -4.0876
10 28 12 -13.8467 -1.3377
10 28 14 -30.8032 -5.9624
10 28 16 -21.9072 1.9887
10 28 18 11.5938 2.5617
10 28 20 1.8307 4.7365
10 28 22 0.9286 -2.5344
10 28 24 -0.5366 3.4025
10 28 26 -6.6769 4.4310
10 28 28 -15.2098 -4.5610
10 30 10 -33.7303 -1.1629
10 30 12 8.8174 -2.2188
10 30 14 -4.4561 1.6976
10 30 16 -8.0690 -2.1150
10 30 18 -24.3198 -0.8659
10 30 20 -7.5064 4.9503
10 30 22 -9.8351 -0.0455
10 30 24 7.7711 -3.5204
10 30 26 5.1359 -0.9015
10 30 28 -3.0313 3.7599
10 30 30 -14.9490 -9.9940
10 32 10 -20.2775 4.7001
10 32 12 26.9583 2.1868
10 32 14 -7.3236 -0.5669
10 32 16 19.3449 -3.8008
10 32 18 -13.4910 -4.3554
10 32 20 8.5897 2.9782
10 32 22 0.3977 1.4960
10 32 24 6.4868 1.5218
10 32 26 13.7264 0.5689
10 32 28 -0.1806 -0.7196
10 34 10 30.3948 1.4752
10 34 12 23.7412 0.7522
10 34 14 13.3736 4.7618
10 34 16 -1.0084 -2.5960
10 34 18 -5.0493 -2.3074
10 34 20 16.7893 -2.2810
10 34 22 6.8777 3.6113
10 34 24 19.1994 0.6432
10 34 26 -4.8867 0.8791
10 36 10 -13.8670 -5.5071
10 36 12 -6.7035 -1.1972
10 36 14 -22.2310 -5.9519
10 36 16 -9.9939 3.9272
10 36 18 -3.8431 3.8062
10 36 20 11.1257 2.0123
10 36 22 40.4587 0.2644
10 38 10 -1.3701 -4.0773
10 38 12 -11.7294 -1.3063
10 38 14 5.1397 1.6758
10 38 16 -32.7170 1.3613
10 38 18 -7.7255 -1.1724
10 38 20 -11.0402 1.0336
10 40 10 16.8172 2.0637
10 40 12 -9.3669 -1.7375
10 40 14 4.4950 -3.8995
11 15 13 17.6124 -6.6611
11 17 13 12.8381 -8.9546
11 17 15 16.7248 -1.9587
11 19 13 -4.5148 7.1081
11 19 15 -0.5087 -7.4455
11 19 17 10.5354 -3.3357
11 21 13 1.1347 13.1609
11 21 15 7.1852 -2.1736
11 21 17 13.5553 -6.5719
11 21 19 -7.9134 1.8361
11 23 13 33.0436 -13.1639
11 23 15 33.7287 5.3403
11 23 17 -12.5516 5.5086
11 23 19 -7.8374 -2.0275
11 23 21 6.5694 -8.9941
11 25 13 32.0380 -14.2427
11 25 15 24.1307 2.1135
11 25 17 -20.6184 6.6228
11 25 19 -18.8340 -1.2200
11 25 21 13.6835 2.0462
11 25 23 13.1360 -9.5112
11 27 13 11.3215 0.6709
11 27 15 -1.8650 2.1218
11 27 17 -11.7968 -1.8038
11 27 19 -1.5487 -1.4947
11 27 21 0.0684 5.5029
11 27 23 -7.1576 1.8198
11 27 25 -6.1148 7.1359
11 29 13 -10.1438 11.3304
11 29 15 -3.1522 -0.6804
11 29 17 0.3124 1.9394
11 29 19 -9.0558 1.9659
11 29 21 -7.5642 -5.0733
11 29 23 -8.7155 -0.6866
11 29 25 -6.1844 -1.5717
11 29 27 1.6786 8.2916
11 31 13 -5.9973 -1.7206
11 31 15 -4.4475 2.3560
11 31 17 8.2013 1.3008
11 31 19 17.7496 0.2536
11 31 21 -7.5809 0.4884
11 31 23 3.5664 2.1642
11 31 25 12.3778 -6.8470
11 31 27 6.8992 -0.9244
11 31 29 -1.6973 2.9441
11 33 13 2.4991 -6.4321
11 33 15 -9.3940 1.4893
11 33 17 7.1623 2.3400
11 33 19 2.7737 -0.0342
11 33 21 9.8663 1.8805
11 33 23 2.9738 4.0942
11 33 25 -1.5283 2.3598
11 33 27 7.1747 -0.6132
11 35 13 -9.3071 0.8584
11 35 15 -0.7037 -1.7401
11 35 17 4.1660 3.9608
11 35 19 23.1477 0.0351
11 35 21 3.7525 -1.8327
11 35 23 -25.5595 -2.2323
11 37 13 -0.7491 1.4497
11 37 15 0.5376 1.8697
11 37 17 14.1126 0.0150
11 37 19 0.8120 -1.8094
11 37 21 0.3216 -3.7875
11 39 13 10.5072 -3.8458
11 39 15 19.2683 0.8489
11 39 17 -2.9700 -3.3793
12 12 12 106.3059 -26.5541
12 14 12 79.5693 5.2029
12 14 14 96.5817 3.0927
12 16 12 55.6627 -10.0658
12 16 14 7.8801 5.7480
12 16 16 3.1462 -1.1135
12 18 12 -28.7747 18.8196
12 18 14 -4.3128 6.2712
12 18 16 9.6966 5.7753
12 18 18 -16.8665 -26.8093
12 20 12 -13.1449 -15.5875
12 20 14 21.9998 -3.6383
12 20 16 6.3210 12.6505
12 20 18 -7.8197 1.3288
12 20 20 4.3924 -3.1183
12 22 12 -14.3196 -2.8505
12 22 14 0.6580 3.7328
12 22 16 10.7733 0.1318
12 22 18 -2.7795 -2.6748
12 22 20 -4.2590 4.7451
12 22 22 -4.2875 5.6670
12 24 12 64.1458 -4.9450
12 24 14 -13.4796 -4.5131
12 24 16 -9.6462 -4.0579
12 24 18 -5.8357 -1.0176
12 24 20 -3.0480 -1.5150
12 24 22 -14.7475 1.0490
12 24 24 3.4118 7.7080
12 26 12 6.7815 -4.1193
12 26 14 11.2006 2.2963
12 26 16 -23.5756 0.4484
12 26 18 -18.0759 2.6314
12 26 20 14.1484 1.2844
12 26 22 0.4732 -2.5103
12 26 24 13.2134 -1.8378
12 26 26 -7.7156 7.9215
12 28 12 4.6702 2.2474
12 28 14 -10.8682 -1.2334
12 28 16 -7.4993 -6.0917
12 28 18 -13.3685 0.4990
12 28 20 -2.8177 -0.8571
12 28 22 11.4234 -1.9806
12 28 24 -0.8276 -1.8362
12 28 26 5.1637 -2.5194
12 28 28 -5.3824 7.5287
12 30 12 -35.7188 -15.6693
12 30 14 0.8662 0.0438
12 30 16 -10.0788 5.3463
12 30 18 12.8161 0.4562
12 30 20 2.3941 -6.3117
12 30 22 1.0777 5.1649
12 30 24 -11.5623 0.8719
12 30 26 -4.2551 -4.0365
12 30 28 2.5095 -2.8053
12 30 30 -6.3314 8.4382
12 32 12 16.5346 27.9271
12 32 14 22.4084 0.5654
12 32 16 -3.5330 2.9505
12 32 18 2.5112 4.1808
12 32 20 -8.4443 -0.3573
12 32 22 -1.3915 -4.7460
12 32 24 -5.2775 0.1435
12 32 26 8.6260 2.8566
12 34 12 -3.5779 -4.8743
12 34 14 3.8617 -0.6086
12 34 16 -5.4795 4.7538
12 34 18 15.8717 4.7620
12 34 20 3.2013 -1.3670
12 34 22 15.5419 -2.6180
12 34 24 1.0451 4.9012
12 36 12 -20.2843 -1.5351
12 36 14 -13.4241 0.0932
12 36 16 3.4712 -6.2162
12 36 18 -4.5791 -0.1078
12 36 20 10.4645 -0.3137
12 36 22 3.5742 4.7189
12 38 12 -7.0122 -21.9363
12 38 14 -23.2152 1.1419
12 38 16 8.9957 1.8251
12 38 18 -13.7792 7.4253
12 40 12 21.7558 1.6831
12 40 14 16.1778 0.1978
13 17 15 -4.7816 -2.6120
13 19 15 -13.4642 0.4651
13 19 17 -16.3212 0.9696
13 21 15 -3.7536 -5.2851
13 21 17 -19.7911 -0.0133
13 21 19 0.4833 22.2134
13 23 15 8.0570 4.8049
13 23 17 -4.0539 -5.1012
13 23 19 15.0820 -5.1298
13 23 21 20.0994 -7.8977
13 25 15 4.0174 -3.5778
13 25 17 7.9397 -5.0512
13 25 19 5.6206 -1.1696
13 25 21 26.4267 4.8862
13 25 23 16.6108 -10.0463
13 27 15 14.6489 5.1892
13 27 17 -12.7720 2.9245
13 27 19 -18.8239 -2.4037
13 27 21 -0.4545 -0.2130
13 27 23 11.9620 6.3443
13 27 25 7.9007 12.3731
13 29 15 2.9985 2.1673
13 29 17 9.3145 -0.6813
13 29 19 -1.3875 0.6386
13 29 21 -18.9798 -1.4925
13 29 23 0.9922 -1.1532
13 29 25 8.4053 -2.8685
13 29 27 1.7682 3.6606
13 31 15 -0.7856 4.7722
13 31 17 5.5631 0.4748
13 31 19 -4.4537 -4.0581
13 31 21 3.4840 -1.5994
13 31 23 -7.0461 -1.6667
13 31 25 4.5789 -3.9195
13 31 27 0.7771 -3.3942
13 33 15 -11.0560 0.7080
13 33 17 -3.1263 -0.7555
13 33 19 13.2481 -5.1367
13 33 21 4.5222 -0.5355
13 33 23 -10.0534 3.0702
13 33 25 -6.9309 5.0121
13 35 15 -10.8950 0.7276
13 35 17 3.5406 1.4391
13 35 19 9.4107 -2.1438
13 35 21 -12.3187 -0.8673
13 35 23 -4.8614 -2.5628
13 37 15 8.7209 5.4400
13 37 17 8.3250 2.4588
13 37 19 4.0978 -1.4863
13 39 15 -0.1199 -0.8639
14 14 14 5.1490 20.4143
14 16 14 -55.9762 1.4869
14 16 16 -30.6906 2.3395
14 18 14 42.1512 2.9951
14 18 16 6.3169 -0.1021
14 18 18 -15.0677 -9.5734
14 20 14 41.7712 6.3498
14 20 16 21.6372 -3.9680
14 20 18 -13.3104 3.0035
14 20 20 -11.6675 -7.0969
14 22 14 16.8157 11.8449
14 22 16 -34.5959 3.7956
14 22 18 7.7043 -2.6637
14 22 20 17.6476 -0.7370
14 22 22 -12.5168 -1.0670
14 24 14 -33.7190 0.0987
14 24 16 -25.5024 -2.2951
14 24 18 3.3895 -3.5730
14 24 20 8.0050 1.3505
14 24 22 -16.1948 -0.9902
14 24 24 -32.9625 -3.8444
14 26 14 5.9919 -8.7322
14 26 16 -13.0293 3.6586
14 26 18 -1.4799 -0.9981
14 26 20 -13.5399 -0.8634
14 26 22 6.0598 -0.1901
14 26 24 -4.8219 0.0229
14 26 26 18.7219 -9.3063
14 28 14 14.5656 11.3158
14 28 16 16.4130 3.1408
14 28 18 -3.5769 -1.7742
14 28 20 11.8029 1.1731
14 28 22 5.9836 1.1862
14 28 24 10.9927 2.0486
14 28 26 7.2973 -1.6192
14 28 28 17.6167 4.3051
14 30 14 8.5964 -0.9336
14 30 16 11.4314 -2.1576
14 30 18 0.8240 1.8130
14 30 20 6.6181 -3.3020
14 30 22 2.4656 -1.2291
14 30 24 -1.1644 1.7459
14 30 26 1.1554 3.2774
14 30 28 5.9786 -4.9211
14 32 14 -12.6516 -11.8613
14 32 16 3.0106 -0.6193
14 32 18 -9.5029 4.4781
14 32 20 22.2194 -1.7638
14 32 22 -9.2083 -0.0362
14 32 24 -5.2851 2.5879
14 32 26 -8.5405 -7.9989
14 34 14 -1.3033 -14.8597
14 34 16 11.9760 -4.8501
14 34 18 -5.7689 2.6844
14 34 20 -1.4514 -2.5368
14 34 22 0.6439 -5.6439
14 34 24 -6.6647 -0.0180
14 36 14 -1.7905 15.2233
14 36 16 11.7487 2.3024
14 36 18 9.2681 -6.7825
14 36 20 -1.2456 3.3208
14 38 14 29.8590 6.7245
14 38 16 -13.5371 -0.1156
15 19 17 -23.9980 -4.6732
15 21 17 -24.1373 -12.2899
15 21 19 -21.9079 -3.7183
15 23 17 7.0313 5.3190
15 23 19 -2.1888 0.8427
15 23 21 1.9965 -2.9433
15 25 17 -5.1154 5.7842
15 25 19 20.8421 -5.2981
15 25 21 8.7876 -1.2177
15 25 23 5.0189 7.5382
15 27 17 7.7963 2.6254
15 27 19 -4.8904 -0.3947
15 27 21 12.2835 -2.8455
15 27 23 20.3725 4.2163
15 27 25 9.9090 -2.0417
15 29 17 -0.5774 -12.2582
15 29 19 -9.1704 -2.0984
15 29 21 -1.0491 4.5097
15 29 23 8.7903 -1.8637
15 29 25 3.0960 0.7169
15 29 27 7.3565 -1.1152
15 31 17 4.2456 -2.2886
15 31 19 7.2664 1.7396
15 31 21 -0.2983 2.6958
15 31 23 -7.4259 -2.8920
15 31 25 -8.7733 3.3322
15 31 27 -5.2966 1.6221
15 33 17 -9.0216 2.7163
15 33 19 10.7009 -1.2507
15 33 21 3.5699 2.7063
15 33 23 2.6736 1.4739
15 33 25 -15.8956 -3.6384
15 35 17 4.6815 -3.6559
15 35 19 -3.8375 0.9391
15 35 21 17.6917 -2.1875
15 37 17 -3.8169 -4.0664
16 16 16 -37.6106 -10.2981
16 18 16 -11.0208 -2.6517
16 18 18 4.4511 -3.9872
16 20 16 4.8275 -4.7094
16 20 18 -10.4310 0.1278
16 20 20 45.6362 1.2457
16 22 16 -15.5877 -0.6164
16 22 18 10.6513 -3.1886
16 22 20 16.5999 6.2428
16 22 22 6.3124 -0.5869
16 24 16 -9.9093 8.1696
16 24 18 -11.1993 2.4908
16 24 20 3.7878 -2.7972
16 24 22 -15.4097 4.4300
16 24 24 3.2431 11.1193
16 26 16 4.5681 5.2656
16 26 18 13.2415 8.4490
16 26 20 0.6478 -2.4003
16 26 22 -11.5922 -5.4417
16 26 24 -2.4550 -0.5529
16 26 26 12.7220 9.7691
16 28 16 29.5485 5.4559
16 28 18 3.5439 -5.6677
16 28 20 -6.2410 2.5963
16 28 22 -5.2031 3.2518
16 28 24 11.1171 -5.6734
16 28 26 1.2368 0.0587
16 28 28 6.7572 -1.1227
16 30 16 -2.5410 -11.0116
16 30 18 -1.8781 -3.2178
16 30 20 -11.9209 7.4972
16 30 22 10.9201 3.0642
16 30 24 -6.3999 1.5940
16 30 26 3.6379 -0.2711
16 30 28 -8.6520 8.5512
16 32 16 -29.1870 -12.1886
16 32 18 0.3543 1.1600
16 32 20 3.7155 -5.8844
16 32 22 8.7496 -0.4389
16 32 24 -4.6966 -2.0213
16 34 16 -3.5795 -6.6545
16 34 18 13.5238 1.2297
16 34 20 3.3596 -0.4539
16 34 22 -2.9358 3.7800
16 36 16 15.2844 11.6887
16 36 18 -13.4496 -5.4593
17 21 19 -20.6860 -11.5715
17 23 19 -19.5856 6.8156
17 23 21 -27.1209 4.0878
17 25 19 -3.4403 -5.4577
17 25 21 -6.4099 -1.7307
17 25 23 -4.8993 16.3530
17 27 19 7.1808 7.3132
17 27 21 7.2300 2.9064
17 27 23 -3.8517 -4.0747
17 27 25 -3.1739 -14.1303
17 29 19 1.8889 -1.4873
17 29 21 -1.8506 -2.8306
17 29 23 -1.4376 -0.0274
17 29 25 4.4157 6.4969
17 29 27 -11.9287 -9.6001
17 31 19 -3.3917 4.2209
17 31 21 9.4432 2.4790
17 31 23 5.2559 0.0855
17 31 25 -12.8655 3.5159
17 33 19 14.1811 5.5339
17 33 21 23.2584 -1.3905
17 33 23 2.5913 0.2226
17 35 19 10.9813 4.4997
18 18 18 11.1762 16.3144
18 20 18 56.4818 -3.0846
18 20 20 38.2839 -1.7015
18 22 18 -2.3546 -7.0797
18 22 20 -9.5897 5.9105
18 22 22 4.4675 -2.2069
18 24 18 -6.4506 5.8793
18 24 20 -25.9804 -1.1840
18 24 22 12.8428 -1.8801
18 24 24 10.9397 -6.3377
18 26 18 7.8982 -2.0234
18 26 20 9.6836 -5.5375
18 26 22 0.5332 6.0944
18 26 24 9.9773 2.3230
18 26 26 4.2136 -13.6343
18 28 18 21.3507 -4.7916
18 28 20 -2.4713 -2.3674
18 28 22 1.3020 2.8043
18 28 24 -10.6220 -1.5943
18 28 26 -22.7978 0.8179
18 28 28 -18.1455 -3.4548
18 30 18 -30.4166 -10.6758
18 30 20 8.3573 5.9613
18 30 22 -0.9245 -8.9979
18 30 24 -5.2065 1.8269
18 30 26 -7.7306 6.6000
18 32 18 -2.2495 16.7844
18 32 20 3.6975 3.6341
18 32 22 -6.3083 -4.4866
18 32 24 13.0705 0.3245
18 34 18 -3.2687 2.1244
18 34 20 4.7795 -3.9796
18 36 18 5.3656 -0.4363
19 23 21 -14.0296 2.8881
19 25 21 -7.9410 -9.8509
19 25 23 -7.5230 0.9534
19 27 21 2.6977 7.5430
19 27 23 -4.5217 0.0872
19 27 25 -6.3241 -0.5000
19 29 21 -7.8281 -1.0845
19 29 23 -8.0029 -3.1877
19 29 25 -16.4551 0.9054
19 29 27 -1.2809 -5.3578
19 31 21 -0.0605 -9.6693
19 31 23 -1.6796 4.2785
19 31 25 -0.5139 1.1421
19 33 21 11.5958 -11.0117
20 20 20 2.7421 14.0334
20 22 20 -14.0155 -2.1049
20 22 22 -0.8270 -1.7436
20 24 20 -7.3587 -10.1583
20 24 22 -0.9035 2.2115
20 24 24 18.8291 5.3026
20 26 20 -0.7082 -13.2966
20 26 22 -10.0025 -3.1377
20 26 24 -4.7428 10.1127
20 26 26 -10.4520 1.7881
20 28 20 24.7964 -2.3642
20 28 22 3.1263 2.0229
20 28 24 -18.0535 -1.6144
20 28 26 -0.8993 -0.1772
20 30 20 6.1342 14.8568
20 30 22 3.6399 0.8266
20 30 24 -3.0939 -8.1808
20 32 20 -12.8714 -1.5806
20 32 22 13.1758 -7.6199
21 25 23 5.1152 -11.2212
21 27 23 2.4833 0.0790
21 27 25 5.7754 14.8817
21 29 23 -5.6511 5.4630
21 29 25 -6.7189 -3.5394
21 31 23 -14.7255 5.5510
22 22 22 18.3704 -0.2449
22 24 22 -9.5479 -1.9642
22 24 24 -18.5277 0.3779
22 26 22 -22.5259 -3.4395
22 26 24 -10.9739 5.2512
22 26 26 28.0029 -3.7755
22 28 22 -13.7912 1.0064
22 28 24 1.1843 0.1714
22 28 26 6.6652 1.7300
22 30 22 13.3612 2.8853
23 27 25 5.5905 -5.0996
24 24 24 2.3594 10.5440
24 26 24 7.0484 2.1460
24 26 26 8.2288 2.3029
24 28 24 9.1494 -6.3956
0 0 0 0.0 0.0
;
_shelx_fab_checksum              88181
_olex2_exptl_crystal_mounting_method 
'Crystal was affixed to a MiTigen tip with fluorolube'
_olex2_submission_original_sample_id MeOH-bio-MOF-200
_olex2_submission_special_instructions 'No special instructions were received'
####################################################################### 
# 
# This file contains crystal structure data downloaded from the 
# Cambridge Structural Database (CSD) hosted by the Cambridge 
# Crystallographic Data Centre (CCDC).
# 
# Full information about CCDC data access policies and citation 
# guidelines are available at http://www.ccdc.cam.ac.uk/access/V1 
# 
# Audit and citation data items may have been added by the CCDC. 
# Please retain this information to preserve the provenance of 
# this file and to allow appropriate attribution of the data. 
# 
#######################################################################

data_zms_3_114_dmf_0m_a
_database_code_depnum_ccdc_archive 'CCDC 2027336'
loop_
_audit_author_name
_audit_author_address
'Zachary M. Schulte'
;University of Pittsburgh
United States of America
;
_audit_update_record             
;
2020-09-03 deposited with the CCDC.	2020-10-14 downloaded from the CCDC.
;
_audit_creation_date             2020-09-01
_audit_creation_method           
;
Olex2 1.2
(compiled 2018.05.29 svn.r3508 for OlexSys, GUI svn.r5506)
;
_shelx_SHELXL_version_number     2018/3
_chemical_name_common            ?
_chemical_name_systematic        'as-synthesized bMOF-200'
_chemical_formula_moiety         '0.01(C1488 H1440 Cu96 N960 O480 Zn192)'
_chemical_formula_sum            'C15.50 H15 Cu N10 O5 Zn2'
_chemical_formula_weight         615.65
_chemical_melting_point          ?
loop_
_atom_type_symbol
_atom_type_description
_atom_type_scat_dispersion_real
_atom_type_scat_dispersion_imag
_atom_type_scat_source
C C 0.0181 0.0091 'International Tables Vol C Tables 4.2.6.8 and 6.1.1.4'
H H 0.0000 0.0000 'International Tables Vol C Tables 4.2.6.8 and 6.1.1.4'
Cu Cu -1.9646 0.5888 'International Tables Vol C Tables 4.2.6.8 and 6.1.1.4'
N N 0.0311 0.0180 'International Tables Vol C Tables 4.2.6.8 and 6.1.1.4'
O O 0.0492 0.0322 'International Tables Vol C Tables 4.2.6.8 and 6.1.1.4'
Zn Zn -1.5491 0.6778 'International Tables Vol C Tables 4.2.6.8 and 6.1.1.4'

_shelx_space_group_comment       
;
The symmetry employed for this shelxl refinement is uniquely defined
by the following loop, which should always be used as a source of
symmetry information in preference to the above space-group names.
They are only intended as comments.
;
_space_group_crystal_system      cubic
_space_group_IT_number           226
_space_group_name_H-M_alt        'F m -3 c'
_space_group_name_Hall           '-F 4c 2 3'
loop_
_space_group_symop_operation_xyz
'x, y, z'
'-x, -y, z'
'-x, y, -z'
'x, -y, -z'
'z, x, y'
'z, -x, -y'
'-z, -x, y'
'-z, x, -y'
'y, z, x'
'-y, z, -x'
'y, -z, -x'
'-y, -z, x'
'y+1/2, x+1/2, -z+1/2'
'-y+1/2, -x+1/2, -z+1/2'
'y+1/2, -x+1/2, z+1/2'
'-y+1/2, x+1/2, z+1/2'
'x+1/2, z+1/2, -y+1/2'
'-x+1/2, z+1/2, y+1/2'
'-x+1/2, -z+1/2, -y+1/2'
'x+1/2, -z+1/2, y+1/2'
'z+1/2, y+1/2, -x+1/2'
'z+1/2, -y+1/2, x+1/2'
'-z+1/2, y+1/2, x+1/2'
'-z+1/2, -y+1/2, -x+1/2'
'x, y+1/2, z+1/2'
'-x, -y+1/2, z+1/2'
'-x, y+1/2, -z+1/2'
'x, -y+1/2, -z+1/2'
'z, x+1/2, y+1/2'
'z, -x+1/2, -y+1/2'
'-z, -x+1/2, y+1/2'
'-z, x+1/2, -y+1/2'
'y, z+1/2, x+1/2'
'-y, z+1/2, -x+1/2'
'y, -z+1/2, -x+1/2'
'-y, -z+1/2, x+1/2'
'y+1/2, x+1, -z+1'
'-y+1/2, -x+1, -z+1'
'y+1/2, -x+1, z+1'
'-y+1/2, x+1, z+1'
'x+1/2, z+1, -y+1'
'-x+1/2, z+1, y+1'
'-x+1/2, -z+1, -y+1'
'x+1/2, -z+1, y+1'
'z+1/2, y+1, -x+1'
'z+1/2, -y+1, x+1'
'-z+1/2, y+1, x+1'
'-z+1/2, -y+1, -x+1'
'x+1/2, y, z+1/2'
'-x+1/2, -y, z+1/2'
'-x+1/2, y, -z+1/2'
'x+1/2, -y, -z+1/2'
'z+1/2, x, y+1/2'
'z+1/2, -x, -y+1/2'
'-z+1/2, -x, y+1/2'
'-z+1/2, x, -y+1/2'
'y+1/2, z, x+1/2'
'-y+1/2, z, -x+1/2'
'y+1/2, -z, -x+1/2'
'-y+1/2, -z, x+1/2'
'y+1, x+1/2, -z+1'
'-y+1, -x+1/2, -z+1'
'y+1, -x+1/2, z+1'
'-y+1, x+1/2, z+1'
'x+1, z+1/2, -y+1'
'-x+1, z+1/2, y+1'
'-x+1, -z+1/2, -y+1'
'x+1, -z+1/2, y+1'
'z+1, y+1/2, -x+1'
'z+1, -y+1/2, x+1'
'-z+1, y+1/2, x+1'
'-z+1, -y+1/2, -x+1'
'x+1/2, y+1/2, z'
'-x+1/2, -y+1/2, z'
'-x+1/2, y+1/2, -z'
'x+1/2, -y+1/2, -z'
'z+1/2, x+1/2, y'
'z+1/2, -x+1/2, -y'
'-z+1/2, -x+1/2, y'
'-z+1/2, x+1/2, -y'
'y+1/2, z+1/2, x'
'-y+1/2, z+1/2, -x'
'y+1/2, -z+1/2, -x'
'-y+1/2, -z+1/2, x'
'y+1, x+1, -z+1/2'
'-y+1, -x+1, -z+1/2'
'y+1, -x+1, z+1/2'
'-y+1, x+1, z+1/2'
'x+1, z+1, -y+1/2'
'-x+1, z+1, y+1/2'
'-x+1, -z+1, -y+1/2'
'x+1, -z+1, y+1/2'
'z+1, y+1, -x+1/2'
'z+1, -y+1, x+1/2'
'-z+1, y+1, x+1/2'
'-z+1, -y+1, -x+1/2'
'-x, -y, -z'
'x, y, -z'
'x, -y, z'
'-x, y, z'
'-z, -x, -y'
'-z, x, y'
'z, x, -y'
'z, -x, y'
'-y, -z, -x'
'y, -z, x'
'-y, z, x'
'y, z, -x'
'-y-1/2, -x-1/2, z-1/2'
'y-1/2, x-1/2, z-1/2'
'-y-1/2, x-1/2, -z-1/2'
'y-1/2, -x-1/2, -z-1/2'
'-x-1/2, -z-1/2, y-1/2'
'x-1/2, -z-1/2, -y-1/2'
'x-1/2, z-1/2, y-1/2'
'-x-1/2, z-1/2, -y-1/2'
'-z-1/2, -y-1/2, x-1/2'
'-z-1/2, y-1/2, -x-1/2'
'z-1/2, -y-1/2, -x-1/2'
'z-1/2, y-1/2, x-1/2'
'-x, -y+1/2, -z+1/2'
'x, y+1/2, -z+1/2'
'x, -y+1/2, z+1/2'
'-x, y+1/2, z+1/2'
'-z, -x+1/2, -y+1/2'
'-z, x+1/2, y+1/2'
'z, x+1/2, -y+1/2'
'z, -x+1/2, y+1/2'
'-y, -z+1/2, -x+1/2'
'y, -z+1/2, x+1/2'
'-y, z+1/2, x+1/2'
'y, z+1/2, -x+1/2'
'-y-1/2, -x, z'
'y-1/2, x, z'
'-y-1/2, x, -z'
'y-1/2, -x, -z'
'-x-1/2, -z, y'
'x-1/2, -z, -y'
'x-1/2, z, y'
'-x-1/2, z, -y'
'-z-1/2, -y, x'
'-z-1/2, y, -x'
'z-1/2, -y, -x'
'z-1/2, y, x'
'-x+1/2, -y, -z+1/2'
'x+1/2, y, -z+1/2'
'x+1/2, -y, z+1/2'
'-x+1/2, y, z+1/2'
'-z+1/2, -x, -y+1/2'
'-z+1/2, x, y+1/2'
'z+1/2, x, -y+1/2'
'z+1/2, -x, y+1/2'
'-y+1/2, -z, -x+1/2'
'y+1/2, -z, x+1/2'
'-y+1/2, z, x+1/2'
'y+1/2, z, -x+1/2'
'-y, -x-1/2, z'
'y, x-1/2, z'
'-y, x-1/2, -z'
'y, -x-1/2, -z'
'-x, -z-1/2, y'
'x, -z-1/2, -y'
'x, z-1/2, y'
'-x, z-1/2, -y'
'-z, -y-1/2, x'
'-z, y-1/2, -x'
'z, -y-1/2, -x'
'z, y-1/2, x'
'-x+1/2, -y+1/2, -z'
'x+1/2, y+1/2, -z'
'x+1/2, -y+1/2, z'
'-x+1/2, y+1/2, z'
'-z+1/2, -x+1/2, -y'
'-z+1/2, x+1/2, y'
'z+1/2, x+1/2, -y'
'z+1/2, -x+1/2, y'
'-y+1/2, -z+1/2, -x'
'y+1/2, -z+1/2, x'
'-y+1/2, z+1/2, x'
'y+1/2, z+1/2, -x'
'-y, -x, z-1/2'
'y, x, z-1/2'
'-y, x, -z-1/2'
'y, -x, -z-1/2'
'-x, -z, y-1/2'
'x, -z, -y-1/2'
'x, z, y-1/2'
'-x, z, -y-1/2'
'-z, -y, x-1/2'
'-z, y, -x-1/2'
'z, -y, -x-1/2'
'z, y, x-1/2'

_cell_length_a                   43.6231(6)
_cell_length_b                   43.6231(6)
_cell_length_c                   43.6231(6)
_cell_angle_alpha                90
_cell_angle_beta                 90
_cell_angle_gamma                90
_cell_volume                     83014(3)
_cell_formula_units_Z            96
_cell_measurement_reflns_used    9891
_cell_measurement_temperature    230.01
_cell_measurement_theta_max      54.67
_cell_measurement_theta_min      2.87
_shelx_estimated_absorpt_T_max   ?
_shelx_estimated_absorpt_T_min   ?
_exptl_absorpt_coefficient_mu    2.625
_exptl_absorpt_correction_T_max  0.7509
_exptl_absorpt_correction_T_min  0.3513
_exptl_absorpt_correction_type   none
_exptl_absorpt_process_details   
;
SADABS-2014/4 (Bruker,2014/4) was used for absorption correction.
wR2(int) was 0.1434 before and 0.0557 after correction.
The Ratio of minimum to maximum transmission is 0.4678.
The \l/2 correction factor is 0.00150.
;
_exptl_absorpt_special_details   ?
_exptl_crystal_colour            'clear colourless'
_exptl_crystal_colour_lustre     clear
_exptl_crystal_colour_modifier   .
_exptl_crystal_colour_primary    colourless
_exptl_crystal_density_diffrn    1.182
_exptl_crystal_density_meas      ?
_exptl_crystal_density_method    ?
_exptl_crystal_description       cube
_exptl_crystal_F_000             29472
_exptl_crystal_preparation       
'Solvothermally synthesized in a sealed, evacuated tube'
_exptl_crystal_recrystallization_method 
'Crystallized during solvothermal synthesis'
_exptl_crystal_size_max          0.07
_exptl_crystal_size_mid          0.07
_exptl_crystal_size_min          0.07
_exptl_transmission_factor_max   ?
_exptl_transmission_factor_min   ?
_diffrn_reflns_av_R_equivalents  0.0804
_diffrn_reflns_av_unetI/netI     0.0276
_diffrn_reflns_Laue_measured_fraction_full 0.989
_diffrn_reflns_Laue_measured_fraction_max 0.989
_diffrn_reflns_limit_h_max       ?
_diffrn_reflns_limit_h_min       ?
_diffrn_reflns_limit_k_max       ?
_diffrn_reflns_limit_k_min       ?
_diffrn_reflns_limit_l_max       ?
_diffrn_reflns_limit_l_min       ?
_diffrn_reflns_number            2312
_diffrn_reflns_point_group_measured_fraction_full 0.989
_diffrn_reflns_point_group_measured_fraction_max 0.989
_diffrn_reflns_theta_full        55.426
_diffrn_reflns_theta_max         55.426
_diffrn_reflns_theta_min         2.025
_diffrn_ambient_temperature      230.01
_diffrn_detector_area_resol_mean ?
_diffrn_measured_fraction_theta_full 0.989
_diffrn_measured_fraction_theta_max 0.989
_diffrn_measurement_device_type  'Bruker APEX-II CCD'
_diffrn_measurement_method       '\f and \w scans'
_diffrn_radiation_type           CuK\a
_diffrn_radiation_wavelength     1.54178
_diffrn_source                   ?
_diffrn_special_details          ?
_reflns_Friedel_coverage         0.000
_reflns_Friedel_fraction_full    .
_reflns_Friedel_fraction_max     .
_reflns_number_gt                1964
_reflns_number_total             2312
_reflns_special_details          
;
 Reflections were merged by SHELXL according to the crystal
 class for the calculation of statistics and refinement.
 
 _reflns_Friedel_fraction is defined as the number of unique
 Friedel pairs measured divided by the number that would be
 possible theoretically, ignoring centric projections and
 systematic absences.
;
_reflns_threshold_expression     'I > 2\s(I)'
_computing_cell_refinement       'SAINT v8.34A (Bruker, 2013)'
_computing_data_collection       ?
_computing_data_reduction        'SAINT v8.34A (Bruker, 2013)'
_computing_molecular_graphics    'Olex2 (Dolomanov et al., 2009)'
_computing_publication_material  'Olex2 (Dolomanov et al., 2009)'
_computing_structure_refinement  'ShelXL (Sheldrick, 2015)'
_computing_structure_solution    'ShelXS-1997 (Sheldrick, 2008)'
_refine_diff_density_max         2.893
_refine_diff_density_min         -1.305
_refine_diff_density_rms         0.134
_refine_ls_extinction_coef       .
_refine_ls_extinction_method     none
_refine_ls_goodness_of_fit_ref   1.131
_refine_ls_hydrogen_treatment    constr
_refine_ls_matrix_type           full
_refine_ls_number_parameters     188
_refine_ls_number_reflns         2312
_refine_ls_number_restraints     78
_refine_ls_R_factor_all          0.0746
_refine_ls_R_factor_gt           0.0674
_refine_ls_restrained_S_all      1.112
_refine_ls_shift/su_max          0.001
_refine_ls_shift/su_mean         0.000
_refine_ls_structure_factor_coef Fsqd
_refine_ls_weighting_details     
'w=1/[\s^2^(Fo^2^)+(0.1330P)^2^+1523.0883P] where P=(Fo^2^+2Fc^2^)/3'
_refine_ls_weighting_scheme      calc
_refine_ls_wR_factor_gt          0.2129
_refine_ls_wR_factor_ref         0.2185
_refine_special_details          SQUEEZE
_olex2_refinement_description    
;
1. Fixed Uiso
 At 1.2 times of:
  All C(H) groups, All N(H,H) groups
 At 1.5 times of:
  All C(H,H,H) groups
2. Uiso/Uaniso restraints and constraints
Uanis(N3) = Uanis(N6)
Uanis(C6) = Uanis(C9)
3. Rigid body (RIGU) restrains
 N3, N6, C5, N4, C6, C9
 with sigma for 1-2 distances of 0.02 and sigma for 1-3 distances of 0.02
 C6
 with sigma for 1-2 distances of 0.02 and sigma for 1-3 distances of 0.02
 N4
 with sigma for 1-2 distances of 0.02 and sigma for 1-3 distances of 0.02
 C6, C8, N7, N6, C7, N5, N4, C5, N3, C9
 with sigma for 1-2 distances of 0.001 and sigma for 1-3 distances of 0.001
4. Others
 Fixed Sof: N4(0.5) C5(0.5) H5(0.5) N3(0.5) C9(0.5) C6(0.25) H11A(0.5)
 H11B(0.5) H11C(0.5) N6(0.5) C8(0.5) N7(0.5) H7A(0.5) H7B(0.5) C7(0.5) H7(0.5)
 N5(0.5) H12A(0.5) H12B(0.5) H12C(0.5)
5.a Riding coordinates:
 C11(H11A,H11B,H11C)
5.b Aromatic/amide H refined with riding coordinates:
 C2(H2), C1(H1), C5(H5), C10(H10), C7(H7)
5.c Fitted pentagon refined as free rotating group:
 N4(C5,N3,C9,C6)
5.d X=CH2 refined with riding coordinates:
 N7(H7A,H7B)
5.e Idealised Me refined as rotating group:
 C12(H12A,H12B,H12C)
;
_atom_sites_solution_hydrogens   mixed
_atom_sites_solution_primary     direct
_atom_sites_solution_secondary   ?
loop_
_atom_site_label
_atom_site_type_symbol
_atom_site_fract_x
_atom_site_fract_y
_atom_site_fract_z
_atom_site_U_iso_or_equiv
_atom_site_adp_type
_atom_site_occupancy
_atom_site_site_symmetry_order
_atom_site_calc_flag
_atom_site_refinement_flags_posn
_atom_site_refinement_flags_adp
_atom_site_refinement_flags_occupancy
_atom_site_disorder_assembly
_atom_site_disorder_group
Zn1 Zn 0.28000(2) 0.42021(2) 0.37907(2) 0.0207(4) Uani 1 1 d . . . . .
Cu1 Cu 0.28815(6) 0.46701(4) 0.500000 0.0734(8) Uani 1 2 d S T P . .
O1 O 0.31675(11) 0.41511(12) 0.35450(11) 0.0407(13) Uani 1 1 d . . . . .
N1 N 0.36576(12) 0.42017(12) 0.26348(12) 0.0257(13) Uani 1 1 d . . . . .
N2 N 0.38183(12) 0.40456(13) 0.28535(12) 0.0256(13) Uani 1 1 d . . . . .
O2 O 0.29331(12) 0.44709(13) 0.32318(13) 0.0515(15) Uani 1 1 d . . . . .
C3 C 0.33931(15) 0.42307(15) 0.30668(16) 0.0291(16) Uani 1 1 d . . . . .
C2 C 0.36540(16) 0.40628(16) 0.31117(16) 0.0323(17) Uani 1 1 d . . . . .
H2 H 0.371021 0.397185 0.329873 0.039 Uiso 1 1 calc R . . . .
C1 C 0.34021(15) 0.43104(16) 0.27628(15) 0.0305(16) Uani 1 1 d . . . . .
H1 H 0.325090 0.442461 0.266013 0.037 Uiso 1 1 calc R . . . .
N4 N 0.2893(3) 0.4692(2) 0.46139(14) 0.036(3) Uani 0.5 1 d . U . A -1
C5 C 0.2882(3) 0.44343(16) 0.44156(19) 0.047(5) Uani 0.5 1 d G U . A -1
H5 H 0.288792 0.422762 0.447626 0.057 Uiso 0.5 1 calc R . . A -1
N3 N 0.2862(3) 0.45434(16) 0.41096(16) 0.0230(14) Uani 0.5 1 d G U . A -1
C9 C 0.2860(2) 0.48688(16) 0.41187(16) 0.0155(18) Uani 0.5 1 d G U . A -1
C6 C 0.2879(3) 0.49608(17) 0.44304(19) 0.0155(18) Uani 0.25 1 d G U . A -1
C4 C 0.31460(16) 0.42922(16) 0.32927(17) 0.0340(17) Uani 1 1 d . . . . .
N8 N 0.3280(4) 0.3850(4) 0.500000 0.115(5) Uani 1 2 d S T P A .
O3 O 0.2861(4) 0.4149(3) 0.500000 0.164(8) Uani 1 2 d S T P A .
C10 C 0.2964(6) 0.3906(6) 0.500000 0.118(7) Uani 1 2 d S T P . .
H10 H 0.283009 0.373791 0.500000 0.142 Uiso 1 2 calc RS T P A .
C11 C 0.3456(7) 0.4118(6) 0.500000 0.33(4) Uani 1 2 d S T P . .
H11A H 0.345403 0.420679 0.479610 0.489 Uiso 0.5 1 d R . . A -1
H11B H 0.366583 0.407419 0.505960 0.489 Uiso 0.5 1 d R . . A -1
H11C H 0.336653 0.426159 0.514430 0.489 Uiso 0.5 1 d R . . A -1
N6 N 0.2843(3) 0.5387(3) 0.4019(2) 0.0230(14) Uani 0.5 1 d . U . A -1
C8 C 0.2839(3) 0.5097(2) 0.3911(3) 0.018(2) Uani 0.5 1 d . U . A -1
N7 N 0.2820(2) 0.5048(4) 0.36131(19) 0.026(3) Uani 0.5 1 d . U . A -1
H7A H 0.281014 0.520235 0.348706 0.031 Uiso 0.5 1 calc R . . A -1
H7B H 0.281803 0.486151 0.354264 0.031 Uiso 0.5 1 calc R . . A -1
C7 C 0.2865(3) 0.5449(3) 0.4322(3) 0.023(3) Uani 0.5 1 d . U . A -1
H7 H 0.287100 0.565366 0.438958 0.028 Uiso 0.5 1 calc R . . A -1
N5 N 0.2879(4) 0.5224(3) 0.4524(3) 0.042(4) Uani 0.5 1 d . U . A -1
C12 C 0.3428(12) 0.3567(5) 0.500000 0.29(3) Uani 1 2 d S T P . .
H12A H 0.359834 0.357252 0.514327 0.428 Uiso 0.5 1 calc GR . . A -1
H12B H 0.350490 0.352353 0.479582 0.428 Uiso 0.5 1 calc GR . . A -1
H12C H 0.328513 0.340830 0.506091 0.428 Uiso 0.5 1 calc GR . . A -1

loop_
_atom_site_aniso_label
_atom_site_aniso_U_11
_atom_site_aniso_U_22
_atom_site_aniso_U_33
_atom_site_aniso_U_23
_atom_site_aniso_U_13
_atom_site_aniso_U_12
Zn1 0.0199(6) 0.0205(6) 0.0217(6) 0.0001(3) 0.0016(3) 0.0000(3)
Cu1 0.131(2) 0.0346(12) 0.0546(13) 0.000 0.000 -0.0046(11)
O1 0.043(3) 0.045(3) 0.035(3) 0.005(2) 0.018(2) 0.007(2)
N1 0.022(3) 0.029(3) 0.026(3) 0.002(2) 0.003(2) 0.004(2)
N2 0.029(3) 0.026(3) 0.022(3) 0.007(2) 0.003(2) 0.006(2)
O2 0.031(3) 0.065(4) 0.058(4) 0.006(3) 0.013(3) 0.017(3)
C3 0.026(4) 0.029(4) 0.032(4) -0.001(3) 0.008(3) 0.004(3)
C2 0.039(4) 0.036(4) 0.022(4) 0.006(3) 0.011(3) 0.005(3)
C1 0.025(4) 0.039(4) 0.028(4) 0.004(3) 0.000(3) 0.006(3)
N4 0.072(10) 0.021(3) 0.013(3) 0.007(2) -0.004(4) 0.001(3)
C5 0.104(14) 0.022(3) 0.017(3) 0.006(2) -0.008(4) 0.003(4)
N3 0.034(4) 0.020(3) 0.015(3) 0.0033(15) -0.005(3) 0.000(2)
C9 0.015(5) 0.020(3) 0.012(3) 0.0041(15) -0.001(3) 0.000(2)
C6 0.015(5) 0.020(3) 0.012(3) 0.0041(15) -0.001(3) 0.000(2)
C4 0.033(4) 0.032(4) 0.037(4) -0.005(3) 0.009(3) -0.004(3)
N8 0.098(13) 0.074(11) 0.172(17) 0.000 0.000 0.000(9)
O3 0.159(15) 0.030(7) 0.30(2) 0.000 0.000 0.024(8)
C10 0.112(18) 0.095(17) 0.15(2) 0.000 0.000 -0.009(13)
C11 0.13(3) 0.079(19) 0.77(12) 0.000 0.000 -0.002(18)
N6 0.034(4) 0.020(3) 0.015(3) 0.0033(15) -0.005(3) 0.000(2)
C8 0.022(6) 0.020(3) 0.013(2) 0.0037(16) -0.003(3) -0.001(2)
N7 0.045(5) 0.018(8) 0.014(2) 0.004(2) -0.006(3) -0.001(5)
C7 0.037(7) 0.018(3) 0.015(3) 0.0027(19) -0.005(4) 0.000(4)
N5 0.093(11) 0.021(3) 0.013(3) 0.0040(19) -0.007(4) 0.001(3)
C12 0.67(9) 0.060(15) 0.12(2) 0.000 0.000 0.07(3)

_geom_special_details            
;
 All esds (except the esd in the dihedral angle between two l.s. planes)
 are estimated using the full covariance matrix.  The cell esds are taken
 into account individually in the estimation of esds in distances, angles
 and torsion angles; correlations between esds in cell parameters are only
 used when they are defined by crystal symmetry.  An approximate (isotropic)
 treatment of cell esds is used for estimating esds involving l.s. planes.
;
loop_
_geom_bond_atom_site_label_1
_geom_bond_atom_site_label_2
_geom_bond_distance
_geom_bond_site_symmetry_2
_geom_bond_publ_flag
Zn1 O1 1.941(5) . ?
Zn1 N1 1.983(5) 47_544 ?
Zn1 N2 2.023(5) 5 ?
Zn1 N3 2.055(7) . ?
Cu1 Cu1 2.878(4) 99_565 ?
Cu1 N4 1.688(6) . ?
Cu1 O3 2.274(13) . ?
O1 C4 1.265(9) . ?
N1 N2 1.366(8) . ?
N1 C1 1.334(9) . ?
N2 C2 1.337(8) . ?
O2 C4 1.241(9) . ?
C3 C2 1.367(10) . ?
C3 C1 1.372(10) . ?
C3 C4 1.485(9) . ?
C2 H2 0.9400 . ?
C1 H1 0.9400 . ?
N4 C5 1.4200 . ?
N4 C6 1.4200 . ?
C5 H5 0.9400 . ?
C5 N3 1.4200 . ?
N3 C9 1.4200 . ?
C9 C6 1.4200 . ?
C9 C8 1.350(12) . ?
C6 N5 1.218(15) . ?
N8 C10 1.40(3) . ?
N8 C11 1.40(3) . ?
N8 C12 1.40(3) . ?
O3 C10 1.15(2) . ?
C10 H10 0.9400 . ?
C11 H11A 0.9700 . ?
C11 H11B 0.9701 . ?
C11 H11C 0.9700 . ?
N6 C8 1.348(15) . ?
N6 C7 1.356(17) . ?
C8 N7 1.319(15) . ?
N7 H7A 0.8700 . ?
N7 H7B 0.8700 . ?
C7 H7 0.9400 . ?
C7 N5 1.322(17) . ?
C12 H12A 0.9700 . ?
C12 H12B 0.9700 . ?
C12 H12C 0.9700 . ?

loop_
_geom_angle_atom_site_label_1
_geom_angle_atom_site_label_2
_geom_angle_atom_site_label_3
_geom_angle
_geom_angle_site_symmetry_1
_geom_angle_site_symmetry_3
_geom_angle_publ_flag
O1 Zn1 N1 128.9(2) . 47_544 ?
O1 Zn1 N2 96.5(2) . 5 ?
O1 Zn1 N3 110.4(3) . . ?
N1 Zn1 N2 105.7(2) 47_544 5 ?
N1 Zn1 N3 108.9(3) 47_544 . ?
N2 Zn1 N3 102.3(3) 5 . ?
N4 Cu1 Cu1 86.7(3) . 99_565 ?
N4 Cu1 O3 93.3(3) . . ?
O3 Cu1 Cu1 177.8(4) . 99_565 ?
C4 O1 Zn1 111.3(4) . . ?
N2 N1 Zn1 121.2(4) . 93_445 ?
C1 N1 Zn1 130.1(4) . 93_445 ?
C1 N1 N2 108.3(5) . . ?
N1 N2 Zn1 128.2(4) . 9 ?
C2 N2 Zn1 124.9(4) . 9 ?
C2 N2 N1 106.6(5) . . ?
C2 C3 C1 104.5(6) . . ?
C2 C3 C4 127.3(7) . . ?
C1 C3 C4 128.1(6) . . ?
N2 C2 C3 110.8(6) . . ?
N2 C2 H2 124.6 . . ?
C3 C2 H2 124.6 . . ?
N1 C1 C3 109.8(6) . . ?
N1 C1 H1 125.1 . . ?
C3 C1 H1 125.1 . . ?
C5 N4 Cu1 124.2(6) . . ?
C5 N4 C6 108.0 . . ?
C6 N4 Cu1 127.5(6) . . ?
N4 C5 H5 126.0 . . ?
N4 C5 N3 108.0 . . ?
N3 C5 H5 126.0 . . ?
C5 N3 Zn1 113.7(4) . . ?
C5 N3 C9 108.0 . . ?
C9 N3 Zn1 137.9(4) . . ?
N3 C9 C6 108.0 . . ?
C8 C9 N3 136.0(7) . . ?
C8 C9 C6 116.0(7) . . ?
N4 C6 C9 108.0 . . ?
N5 C6 N4 125.9(7) . . ?
N5 C6 C9 126.1(7) . . ?
O1 C4 C3 115.8(7) . . ?
O2 C4 O1 123.2(6) . . ?
O2 C4 C3 121.0(7) . . ?
C10 N8 C11 113(2) . . ?
C12 N8 C10 128(3) . . ?
C12 N8 C11 119(3) . . ?
C10 O3 Cu1 154.7(18) . . ?
N8 C10 H10 118.5 . . ?
O3 C10 N8 123(2) . . ?
O3 C10 H10 118.5 . . ?
N8 C11 H11A 109.1 . . ?
N8 C11 H11B 110.7 . . ?
N8 C11 H11C 108.5 . . ?
H11A C11 H11B 109.5 . . ?
H11A C11 H11C 109.5 . . ?
H11B C11 H11C 109.5 . . ?
C8 N6 C7 122.0(11) . . ?
N6 C8 C9 117.1(10) . . ?
N7 C8 C9 123.1(10) . . ?
N7 C8 N6 119.8(11) . . ?
C8 N7 H7A 120.0 . . ?
C8 N7 H7B 120.0 . . ?
H7A N7 H7B 120.0 . . ?
N6 C7 H7 119.8 . . ?
N5 C7 N6 120.3(13) . . ?
N5 C7 H7 119.8 . . ?
C6 N5 C7 118.4(11) . . ?
N8 C12 H12A 109.5 . . ?
N8 C12 H12B 109.5 . . ?
N8 C12 H12C 109.5 . . ?
H12A C12 H12B 109.5 . . ?
H12A C12 H12C 109.5 . . ?
H12B C12 H12C 109.5 . . ?

loop_
_geom_torsion_atom_site_label_1
_geom_torsion_atom_site_label_2
_geom_torsion_atom_site_label_3
_geom_torsion_atom_site_label_4
_geom_torsion
_geom_torsion_site_symmetry_1
_geom_torsion_site_symmetry_2
_geom_torsion_site_symmetry_3
_geom_torsion_site_symmetry_4
_geom_torsion_publ_flag
Zn1 O1 C4 O2 8.6(9) . . . . ?
Zn1 O1 C4 C3 -171.0(5) . . . . ?
Zn1 N1 N2 Zn1 -0.4(7) 93_445 . . 9 ?
Zn1 N1 N2 C2 -173.5(4) 93_445 . . . ?
Zn1 N1 C1 C3 173.6(5) 93_445 . . . ?
Zn1 N2 C2 C3 -174.3(5) 9 . . . ?
Zn1 N3 C9 C6 171.9(11) . . . . ?
Zn1 N3 C9 C8 -6.8(18) . . . . ?
Cu1 Cu1 N4 C5 -176.6(7) 99_565 . . . ?
Cu1 Cu1 N4 C6 -4.3(8) 99_565 . . . ?
Cu1 N4 C5 N3 173.6(10) . . . . ?
Cu1 N4 C6 C9 -173.3(10) . . . . ?
Cu1 N4 C6 N5 6.0(15) . . . . ?
Cu1 O3 C10 N8 0.0 . . . . ?
N1 N2 C2 C3 -1.0(8) . . . . ?
N2 N1 C1 C3 0.7(8) . . . . ?
C2 C3 C1 N1 -1.2(8) . . . . ?
C2 C3 C4 O1 -6.7(11) . . . . ?
C2 C3 C4 O2 173.6(7) . . . . ?
C1 N1 N2 Zn1 173.2(5) . . . 9 ?
C1 N1 N2 C2 0.2(7) . . . . ?
C1 C3 C2 N2 1.4(8) . . . . ?
C1 C3 C4 O1 168.4(7) . . . . ?
C1 C3 C4 O2 -11.2(12) . . . . ?
N4 C5 N3 Zn1 -174.1(8) . . . . ?
N4 C5 N3 C9 0.0 . . . . ?
N4 C6 N5 C7 180.0(11) . . . . ?
C5 N4 C6 C9 0.0 . . . . ?
C5 N4 C6 N5 179.3(17) . . . . ?
C5 N3 C9 C6 0.0 . . . . ?
C5 N3 C9 C8 -178.6(13) . . . . ?
N3 C9 C6 N4 0.0 . . . . ?
N3 C9 C6 N5 -179.3(17) . . . . ?
N3 C9 C8 N6 179.3(9) . . . . ?
N3 C9 C8 N7 -1.5(19) . . . . ?
C9 C6 N5 C7 -1(2) . . . . ?
C6 N4 C5 N3 0.0 . . . . ?
C6 C9 C8 N6 0.8(13) . . . . ?
C6 C9 C8 N7 179.9(9) . . . . ?
C4 C3 C2 N2 177.5(6) . . . . ?
C4 C3 C1 N1 -177.3(7) . . . . ?
O3 Cu1 N4 C5 1.1(9) . . . . ?
O3 Cu1 N4 C6 173.5(9) . . . . ?
C11 N8 C10 O3 0.0 . . . . ?
N6 C7 N5 C6 2(2) . . . . ?
C8 C9 C6 N4 178.9(10) . . . . ?
C8 C9 C6 N5 -0.4(17) . . . . ?
C8 N6 C7 N5 -1(2) . . . . ?
C7 N6 C8 C9 0.0(17) . . . . ?
C7 N6 C8 N7 -179.2(12) . . . . ?
C12 N8 C10 O3 180.0 . . . . ?

_shelx_res_file                  
;
TITL zms_3_114_DMF_0m_a.res in Fm-3c
    zms_3_114_dmf_0m_a.res
    created by SHELXL-2018/3 at 11:19:26 on 01-Sep-2020
REM Old TITL zms_3_114_DMF_0m in F-43c
REM SHELXT solution in Fm-3c
REM R1 0.292, Rweak 0.009, Alpha 0.028, Orientation as input
REM Formula found by SHELXT: C60 N22 O9 Cu3 Zn6
CELL 1.54178 43.6231 43.6231 43.6231 90 90 90
ZERR 96 0.0006 0.0006 0.0006 0 0 0
LATT 4
SYMM -X,-Y,+Z
SYMM -X,+Y,-Z
SYMM +X,-Y,-Z
SYMM +Z,+X,+Y
SYMM +Z,-X,-Y
SYMM -Z,-X,+Y
SYMM -Z,+X,-Y
SYMM +Y,+Z,+X
SYMM -Y,+Z,-X
SYMM +Y,-Z,-X
SYMM -Y,-Z,+X
SYMM 0.5+Y,0.5+X,0.5-Z
SYMM 0.5-Y,0.5-X,0.5-Z
SYMM 0.5+Y,0.5-X,0.5+Z
SYMM 0.5-Y,0.5+X,0.5+Z
SYMM 0.5+X,0.5+Z,0.5-Y
SYMM 0.5-X,0.5+Z,0.5+Y
SYMM 0.5-X,0.5-Z,0.5-Y
SYMM 0.5+X,0.5-Z,0.5+Y
SYMM 0.5+Z,0.5+Y,0.5-X
SYMM 0.5+Z,0.5-Y,0.5+X
SYMM 0.5-Z,0.5+Y,0.5+X
SYMM 0.5-Z,0.5-Y,0.5-X
SFAC C H Cu N O Zn
UNIT 1488 1440 96 960 480 192
RIGU 0.02 0.02 N3 N6 C5 N4 C6 C9
RIGU 0.02 0.02 C6
RIGU 0.02 0.02 N4
RIGU 0.001 0.001 C6 C8 N7 N6 C7 N5 N4 C5 N3 C9
EADP N3 N6
EADP C6 C9

L.S. 10
PLAN  11
TEMP -43.14
FREE C9 C5
CONF
LIST 6
MORE -1
BOND $H
fmap 2
acta
OMIT 2 4 2
OMIT 0 2 2
OMIT 0 8 4
REM <olex2.extras>
REM <HklSrc "%.\\zms_3_114_dmf_0m_a.hkl">
REM </olex2.extras>

WGHT    0.133000 1523.088257
FVAR       1.03775
ZN1   6    0.279997    0.420211    0.379071    11.00000    0.01990    0.02051 =
         0.02171    0.00013    0.00158   -0.00001
CU1   3    0.288153    0.467012    0.500000    10.50000    0.13094    0.03455 =
         0.05460    0.00000    0.00000   -0.00459
O1    5    0.316746    0.415106    0.354500    11.00000    0.04270    0.04482 =
         0.03466    0.00520    0.01754    0.00705
N1    4    0.365762    0.420173    0.263475    11.00000    0.02188    0.02918 =
         0.02603    0.00176    0.00265    0.00409
N2    4    0.381833    0.404563    0.285348    11.00000    0.02855    0.02576 =
         0.02240    0.00720    0.00338    0.00559
O2    5    0.293312    0.447087    0.323182    11.00000    0.03119    0.06500 =
         0.05843    0.00589    0.01277    0.01695
C3    1    0.339305    0.423066    0.306680    11.00000    0.02599    0.02918 =
         0.03218   -0.00072    0.00802    0.00429
C2    1    0.365397    0.406284    0.311166    11.00000    0.03862    0.03634 =
         0.02205    0.00567    0.01065    0.00471
AFIX  43
H2    2    0.371021    0.397185    0.329873    11.00000   -1.20000
AFIX   0
C1    1    0.340209    0.431045    0.276282    11.00000    0.02491    0.03855 =
         0.02801    0.00422   -0.00042    0.00611
AFIX  43
H1    2    0.325090    0.442461    0.266013    11.00000   -1.20000
AFIX  56
PART -1
N4    4    0.289252    0.469226    0.461387    10.50000    0.07214    0.02146 =
         0.01341    0.00663   -0.00381    0.00107
C5    1    0.288225    0.443430    0.441559    10.50000    0.10399    0.02169 =
         0.01674    0.00566   -0.00803    0.00283
AFIX  43
H5    2    0.288792    0.422762    0.447626    10.50000   -1.20000
AFIX  55
N3    4    0.286189    0.454339    0.410958    10.50000    0.03448    0.01961 =
         0.01504    0.00333   -0.00473    0.00015
C9    1    0.285958    0.486877    0.411872    10.50000    0.01468    0.02000 =
         0.01185    0.00408   -0.00143   -0.00039
C6    1    0.287851    0.496078    0.443039    10.25000    0.01468    0.02000 =
         0.01185    0.00408   -0.00143   -0.00039
AFIX   0
PART 0
C4    1    0.314595    0.429224    0.329266    11.00000    0.03323    0.03204 =
         0.03685   -0.00458    0.00935   -0.00405
N8    4    0.327983    0.385041    0.500000    10.50000    0.09847    0.07435 =
         0.17218    0.00000    0.00000    0.00033
O3    5    0.286116    0.414929    0.500000    10.50000    0.15905    0.03047 =
         0.30312    0.00000    0.00000    0.02408
C10   1    0.296431    0.390648    0.500000    10.50000    0.11166    0.09487 =
         0.14867    0.00000    0.00000   -0.00939
AFIX  43
H10   2    0.283009    0.373791    0.500000    10.50000   -1.20000
AFIX   0
C11   1    0.345613    0.411809    0.500000    10.50000    0.12871    0.07884 =
         0.77076    0.00000    0.00000   -0.00201
PART -1
AFIX   3
H11A  2    0.345403    0.420679    0.479610    10.50000   -1.50000
H11B  2    0.366583    0.407419    0.505960    10.50000   -1.50000
H11C  2    0.336653    0.426159    0.514430    10.50000   -1.50000
AFIX   0
N6    4    0.284266    0.538656    0.401882    10.50000    0.03448    0.01961 =
         0.01504    0.00333   -0.00473    0.00015
C8    1    0.283921    0.509709    0.391091    10.50000    0.02230    0.01966 =
         0.01258    0.00369   -0.00314   -0.00070
N7    4    0.282031    0.504809    0.361305    10.50000    0.04491    0.01828 =
         0.01355    0.00421   -0.00551   -0.00053
AFIX  93
H7A   2    0.281014    0.520235    0.348706    10.50000   -1.20000
H7B   2    0.281803    0.486151    0.354264    10.50000   -1.20000
AFIX   0
C7    1    0.286530    0.544900    0.432238    10.50000    0.03728    0.01780 =
         0.01522    0.00267   -0.00466    0.00000
AFIX  43
H7    2    0.287100    0.565366    0.438958    10.50000   -1.20000
AFIX   0
N5    4    0.287940    0.522363    0.452432    10.50000    0.09291    0.02126 =
         0.01331    0.00399   -0.00683    0.00114
PART 0
C12   1    0.342837    0.356710    0.500000    10.50000    0.67379    0.05958 =
         0.12274    0.00000    0.00000    0.06790
PART -1
AFIX 137
H12A  2    0.359834    0.357252    0.514327    10.50000   -1.50000
H12B  2    0.350490    0.352353    0.479582    10.50000   -1.50000
H12C  2    0.328513    0.340830    0.506091    10.50000   -1.50000
AFIX   0
HKLF 4


REM  zms_3_114_DMF_0m_a.res in Fm-3c
REM wR2 = 0.2185, GooF = S = 1.131, Restrained GooF = 1.112 for all data
REM R1 = 0.0674 for 1964 Fo > 4sig(Fo) and 0.0746 for all 2312 data
REM 188 parameters refined using 78 restraints

END

WGHT      0.1329   1523.3921

REM Highest difference peak  2.893,  deepest hole -1.305,  1-sigma level  0.134
Q1    1   0.3162  0.4626  0.5000  10.50000  0.05    2.89
Q2    1   0.3133  0.4153  0.5000  10.50000  0.05    0.76
Q3    1   0.2897  0.4373  0.5000  10.50000  0.05    0.50
Q4    1   0.2500  0.2500  0.2500  10.04167  0.05    0.48
Q5    1   0.2474  0.4682  0.5000  10.50000  0.05    0.46
Q6    1   0.2875  0.4788  0.4220  11.00000  0.05    0.45
Q7    1   0.2903  0.4613  0.4482  11.00000  0.05    0.44
Q8    1   0.4091  0.3591  0.5000  10.50000  0.05    0.39
Q9    1   0.2828  0.4164  0.5130  11.00000  0.05    0.38
Q10   1   0.2923  0.4120  0.5131  11.00000  0.05    0.38
Q11   1   0.2964  0.4676  0.4583  11.00000  0.05    0.38
;
_shelx_res_checksum              33799
_olex2_date_sample_data_collection 2019-03-01
_olex2_exptl_crystal_mounting_method 
'Mounted on a MiTeGen tip with fluorolube oil'
_olex2_submission_original_sample_id as-synthesized-bMOF-200
_olex2_submission_special_instructions 'No special instructions were received'
####################################################################### 
# 
# This file contains crystal structure data downloaded from the 
# Cambridge Structural Database (CSD) hosted by the Cambridge 
# Crystallographic Data Centre (CCDC).
# 
# Full information about CCDC data access policies and citation 
# guidelines are available at http://www.ccdc.cam.ac.uk/access/V1 
# 
# Audit and citation data items may have been added by the CCDC. 
# Please retain this information to preserve the provenance of 
# this file and to allow appropriate attribution of the data. 
# 
#######################################################################

data_zms_bmof_201_dry_0m_a
_database_code_depnum_ccdc_archive 'CCDC 2023791'
loop_
_audit_author_name
_audit_author_address
'Zachary M. Schulte'
;University of Pittsburgh
United States of America
;
_audit_update_record             
;
2020-08-17 deposited with the CCDC.	2020-10-14 downloaded from the CCDC.
;
_audit_creation_date             2020-05-08
_audit_creation_method           
;
Olex2 1.3
(compiled 2020.02.04 svn.rd84adfe8 for OlexSys, GUI svn.r6032)
;
_shelx_SHELXL_version_number     2018/3
loop_
_audit_author_email
liuchong@scu.edu.cn
_chemical_name_common            bMOF-201
_chemical_name_systematic        bio-MOF-201
_chemical_formula_moiety         'C15 H13 N9 O7 Zn3'
_chemical_formula_sum            'C15 H13 N9 O7 Zn3'
_chemical_formula_weight         627.45
_chemical_melting_point          ?
loop_
_atom_type_symbol
_atom_type_description
_atom_type_scat_dispersion_real
_atom_type_scat_dispersion_imag
_atom_type_scat_source
C C 0.0181 0.0091 'International Tables Vol C Tables 4.2.6.8 and 6.1.1.4'
H H 0.0000 0.0000 'International Tables Vol C Tables 4.2.6.8 and 6.1.1.4'
N N 0.0311 0.0180 'International Tables Vol C Tables 4.2.6.8 and 6.1.1.4'
O O 0.0492 0.0322 'International Tables Vol C Tables 4.2.6.8 and 6.1.1.4'
Zn Zn -1.5491 0.6778 'International Tables Vol C Tables 4.2.6.8 and 6.1.1.4'

_shelx_space_group_comment       
;
The symmetry employed for this shelxl refinement is uniquely defined
by the following loop, which should always be used as a source of
symmetry information in preference to the above space-group names.
They are only intended as comments.
;
_space_group_crystal_system      cubic
_space_group_IT_number           226
_space_group_name_H-M_alt        'F m -3 c'
_space_group_name_Hall           '-F 4c 2 3'
loop_
_space_group_symop_operation_xyz
'x, y, z'
'-x, -y, z'
'-x, y, -z'
'x, -y, -z'
'z, x, y'
'z, -x, -y'
'-z, -x, y'
'-z, x, -y'
'y, z, x'
'-y, z, -x'
'y, -z, -x'
'-y, -z, x'
'y+1/2, x+1/2, -z+1/2'
'-y+1/2, -x+1/2, -z+1/2'
'y+1/2, -x+1/2, z+1/2'
'-y+1/2, x+1/2, z+1/2'
'x+1/2, z+1/2, -y+1/2'
'-x+1/2, z+1/2, y+1/2'
'-x+1/2, -z+1/2, -y+1/2'
'x+1/2, -z+1/2, y+1/2'
'z+1/2, y+1/2, -x+1/2'
'z+1/2, -y+1/2, x+1/2'
'-z+1/2, y+1/2, x+1/2'
'-z+1/2, -y+1/2, -x+1/2'
'x, y+1/2, z+1/2'
'-x, -y+1/2, z+1/2'
'-x, y+1/2, -z+1/2'
'x, -y+1/2, -z+1/2'
'z, x+1/2, y+1/2'
'z, -x+1/2, -y+1/2'
'-z, -x+1/2, y+1/2'
'-z, x+1/2, -y+1/2'
'y, z+1/2, x+1/2'
'-y, z+1/2, -x+1/2'
'y, -z+1/2, -x+1/2'
'-y, -z+1/2, x+1/2'
'y+1/2, x+1, -z+1'
'-y+1/2, -x+1, -z+1'
'y+1/2, -x+1, z+1'
'-y+1/2, x+1, z+1'
'x+1/2, z+1, -y+1'
'-x+1/2, z+1, y+1'
'-x+1/2, -z+1, -y+1'
'x+1/2, -z+1, y+1'
'z+1/2, y+1, -x+1'
'z+1/2, -y+1, x+1'
'-z+1/2, y+1, x+1'
'-z+1/2, -y+1, -x+1'
'x+1/2, y, z+1/2'
'-x+1/2, -y, z+1/2'
'-x+1/2, y, -z+1/2'
'x+1/2, -y, -z+1/2'
'z+1/2, x, y+1/2'
'z+1/2, -x, -y+1/2'
'-z+1/2, -x, y+1/2'
'-z+1/2, x, -y+1/2'
'y+1/2, z, x+1/2'
'-y+1/2, z, -x+1/2'
'y+1/2, -z, -x+1/2'
'-y+1/2, -z, x+1/2'
'y+1, x+1/2, -z+1'
'-y+1, -x+1/2, -z+1'
'y+1, -x+1/2, z+1'
'-y+1, x+1/2, z+1'
'x+1, z+1/2, -y+1'
'-x+1, z+1/2, y+1'
'-x+1, -z+1/2, -y+1'
'x+1, -z+1/2, y+1'
'z+1, y+1/2, -x+1'
'z+1, -y+1/2, x+1'
'-z+1, y+1/2, x+1'
'-z+1, -y+1/2, -x+1'
'x+1/2, y+1/2, z'
'-x+1/2, -y+1/2, z'
'-x+1/2, y+1/2, -z'
'x+1/2, -y+1/2, -z'
'z+1/2, x+1/2, y'
'z+1/2, -x+1/2, -y'
'-z+1/2, -x+1/2, y'
'-z+1/2, x+1/2, -y'
'y+1/2, z+1/2, x'
'-y+1/2, z+1/2, -x'
'y+1/2, -z+1/2, -x'
'-y+1/2, -z+1/2, x'
'y+1, x+1, -z+1/2'
'-y+1, -x+1, -z+1/2'
'y+1, -x+1, z+1/2'
'-y+1, x+1, z+1/2'
'x+1, z+1, -y+1/2'
'-x+1, z+1, y+1/2'
'-x+1, -z+1, -y+1/2'
'x+1, -z+1, y+1/2'
'z+1, y+1, -x+1/2'
'z+1, -y+1, x+1/2'
'-z+1, y+1, x+1/2'
'-z+1, -y+1, -x+1/2'
'-x, -y, -z'
'x, y, -z'
'x, -y, z'
'-x, y, z'
'-z, -x, -y'
'-z, x, y'
'z, x, -y'
'z, -x, y'
'-y, -z, -x'
'y, -z, x'
'-y, z, x'
'y, z, -x'
'-y-1/2, -x-1/2, z-1/2'
'y-1/2, x-1/2, z-1/2'
'-y-1/2, x-1/2, -z-1/2'
'y-1/2, -x-1/2, -z-1/2'
'-x-1/2, -z-1/2, y-1/2'
'x-1/2, -z-1/2, -y-1/2'
'x-1/2, z-1/2, y-1/2'
'-x-1/2, z-1/2, -y-1/2'
'-z-1/2, -y-1/2, x-1/2'
'-z-1/2, y-1/2, -x-1/2'
'z-1/2, -y-1/2, -x-1/2'
'z-1/2, y-1/2, x-1/2'
'-x, -y+1/2, -z+1/2'
'x, y+1/2, -z+1/2'
'x, -y+1/2, z+1/2'
'-x, y+1/2, z+1/2'
'-z, -x+1/2, -y+1/2'
'-z, x+1/2, y+1/2'
'z, x+1/2, -y+1/2'
'z, -x+1/2, y+1/2'
'-y, -z+1/2, -x+1/2'
'y, -z+1/2, x+1/2'
'-y, z+1/2, x+1/2'
'y, z+1/2, -x+1/2'
'-y-1/2, -x, z'
'y-1/2, x, z'
'-y-1/2, x, -z'
'y-1/2, -x, -z'
'-x-1/2, -z, y'
'x-1/2, -z, -y'
'x-1/2, z, y'
'-x-1/2, z, -y'
'-z-1/2, -y, x'
'-z-1/2, y, -x'
'z-1/2, -y, -x'
'z-1/2, y, x'
'-x+1/2, -y, -z+1/2'
'x+1/2, y, -z+1/2'
'x+1/2, -y, z+1/2'
'-x+1/2, y, z+1/2'
'-z+1/2, -x, -y+1/2'
'-z+1/2, x, y+1/2'
'z+1/2, x, -y+1/2'
'z+1/2, -x, y+1/2'
'-y+1/2, -z, -x+1/2'
'y+1/2, -z, x+1/2'
'-y+1/2, z, x+1/2'
'y+1/2, z, -x+1/2'
'-y, -x-1/2, z'
'y, x-1/2, z'
'-y, x-1/2, -z'
'y, -x-1/2, -z'
'-x, -z-1/2, y'
'x, -z-1/2, -y'
'x, z-1/2, y'
'-x, z-1/2, -y'
'-z, -y-1/2, x'
'-z, y-1/2, -x'
'z, -y-1/2, -x'
'z, y-1/2, x'
'-x+1/2, -y+1/2, -z'
'x+1/2, y+1/2, -z'
'x+1/2, -y+1/2, z'
'-x+1/2, y+1/2, z'
'-z+1/2, -x+1/2, -y'
'-z+1/2, x+1/2, y'
'z+1/2, x+1/2, -y'
'z+1/2, -x+1/2, y'
'-y+1/2, -z+1/2, -x'
'y+1/2, -z+1/2, x'
'-y+1/2, z+1/2, x'
'y+1/2, z+1/2, -x'
'-y, -x, z-1/2'
'y, x, z-1/2'
'-y, x, -z-1/2'
'y, -x, -z-1/2'
'-x, -z, y-1/2'
'x, -z, -y-1/2'
'x, z, y-1/2'
'-x, z, -y-1/2'
'-z, -y, x-1/2'
'-z, y, -x-1/2'
'z, -y, -x-1/2'
'z, y, x-1/2'

_cell_length_a                   43.1097(5)
_cell_length_b                   43.1097(5)
_cell_length_c                   43.1097(5)
_cell_angle_alpha                90
_cell_angle_beta                 90
_cell_angle_gamma                90
_cell_volume                     80117(3)
_cell_formula_units_Z            96
_cell_measurement_reflns_used    9745
_cell_measurement_temperature    150.0
_cell_measurement_theta_max      58.968
_cell_measurement_theta_min      2.900
_shelx_estimated_absorpt_T_max   0.257
_shelx_estimated_absorpt_T_min   0.257
_exptl_absorpt_coefficient_mu    2.865
_exptl_absorpt_correction_T_max  0.7516
_exptl_absorpt_correction_T_min  0.3845
_exptl_absorpt_correction_type   multi-scan
_exptl_absorpt_process_details   
;
SADABS-2014/4 (Bruker,2014/4) was used for absorption correction.
wR2(int) was 0.1448 before and 0.0518 after correction.
The Ratio of minimum to maximum transmission is 0.5116.
The \l/2 correction factor is 0.00150.
;
_exptl_absorpt_special_details   ?
_exptl_crystal_colour            'clear colourless'
_exptl_crystal_colour_lustre     clear
_exptl_crystal_colour_primary    colourless
_exptl_crystal_density_diffrn    1.248
_exptl_crystal_density_meas      ?
_exptl_crystal_density_method    ?
_exptl_crystal_description       cube
_exptl_crystal_F_000             29952
_exptl_crystal_size_max          0.65
_exptl_crystal_size_mid          0.65
_exptl_crystal_size_min          0.65
_exptl_transmission_factor_max   ?
_exptl_transmission_factor_min   ?
_diffrn_reflns_av_R_equivalents  0.0507
_diffrn_reflns_av_unetI/netI     0.0132
_diffrn_reflns_Laue_measured_fraction_full 1.000
_diffrn_reflns_Laue_measured_fraction_max 1.000
_diffrn_reflns_limit_h_max       47
_diffrn_reflns_limit_h_min       -47
_diffrn_reflns_limit_k_max       37
_diffrn_reflns_limit_k_min       -47
_diffrn_reflns_limit_l_max       43
_diffrn_reflns_limit_l_min       -47
_diffrn_reflns_number            79464
_diffrn_reflns_point_group_measured_fraction_full 1.000
_diffrn_reflns_point_group_measured_fraction_max 1.000
_diffrn_reflns_theta_full        58.964
_diffrn_reflns_theta_max         58.964
_diffrn_reflns_theta_min         2.050
_diffrn_ambient_temperature      150.0
_diffrn_detector_area_resol_mean ?
_diffrn_measured_fraction_theta_full 1.000
_diffrn_measured_fraction_theta_max 1.000
_diffrn_measurement_device_type  'Bruker APEX-II CCD'
_diffrn_measurement_method       '\f and \w scans'
_diffrn_radiation_type           CuK\a
_diffrn_radiation_wavelength     1.54178
_diffrn_source                   ?
_diffrn_source_current           0.65
_diffrn_source_power             0.02925
_diffrn_source_voltage           45.0
_diffrn_standards_number         0
_reflns_Friedel_coverage         0.000
_reflns_Friedel_fraction_full    .
_reflns_Friedel_fraction_max     .
_reflns_number_gt                2366
_reflns_number_total             2535
_reflns_special_details          
;
 Reflections were merged by SHELXL according to the crystal
 class for the calculation of statistics and refinement.
 
 Structure factors included contributions from the .fab file.
 
 _reflns_Friedel_fraction is defined as the number of unique
 Friedel pairs measured divided by the number that would be
 possible theoretically, ignoring centric projections and
 systematic absences.
;
_reflns_threshold_expression     'I > 2\s(I)'
_computing_cell_refinement       'SAINT v8.34A (Bruker, 2013)'
_computing_data_collection       ?
_computing_data_reduction        'SAINT v8.34A (Bruker, 2013)'
_computing_molecular_graphics    'Olex2 1.3 (Dolomanov et al., 2009)'
_computing_publication_material  'Olex2 1.3 (Dolomanov et al., 2009)'
_computing_structure_refinement  'SHELXL 2018/3 (Sheldrick, 2015)'
_computing_structure_solution    'SHELXT 2014/4 (Sheldrick, 2014)'
_refine_diff_density_max         2.134
_refine_diff_density_min         -1.482
_refine_diff_density_rms         0.148
_refine_ls_extinction_coef       0.0000005(4)
_refine_ls_extinction_expression Fc^*^=kFc[1+0.001xFc^2^\l^3^/sin(2\q)]^-1/4^
_refine_ls_extinction_method     'SHELXL-2018/3 (Sheldrick 2018)'
_refine_ls_goodness_of_fit_ref   1.110
_refine_ls_hydrogen_treatment    mixed
_refine_ls_matrix_type           full
_refine_ls_number_parameters     178
_refine_ls_number_reflns         2535
_refine_ls_number_restraints     33
_refine_ls_R_factor_all          0.0850
_refine_ls_R_factor_gt           0.0814
_refine_ls_restrained_S_all      1.117
_refine_ls_shift/su_max          0.001
_refine_ls_shift/su_mean         0.000
_refine_ls_structure_factor_coef Fsqd
_refine_ls_weighting_details     
'w=1/[\s^2^(Fo^2^)+(0.1216P)^2^+3439.8364P] where P=(Fo^2^+2Fc^2^)/3'
_refine_ls_weighting_scheme      calc
_refine_ls_wR_factor_gt          0.2406
_refine_ls_wR_factor_ref         0.2445
_refine_special_details          SQUEEZE
_olex2_refinement_description    
;
1. Fixed Uiso
 At 1.2 times of:
  All C(H) groups, All N(H,H) groups
 At 1.5 times of:
  All C(H,H,H) groups, All O(H) groups
2. Restrained distances
 C10-O4
 1.24 with sigma of 0.02
 O5-C9
 1.48 with sigma of 0.02
 O3-C10
 1.27 with sigma of 0.02
 Zn2-O5
 1.99 with sigma of 0.02
 Zn2-O3
 1.96 with sigma of 0.02
 O3-O4
 2.173 with sigma of 0.02
 O5-H5
 0.87 with sigma of 0.01
 C9-H5
 1.985305 with sigma of 0.02
 Zn2-H5
 2.308733 with sigma of 0.02
3. Rigid bond restraints
 Zn2, O3, O4, C10
 with sigma for 1-2 distances of 0.01 and sigma for 1-3 distances of 0.01
 O5, C9
 with sigma for 1-2 distances of 0.01 and sigma for 1-3 distances of 0.01
4. Uiso/Uaniso restraints and constraints
O5 \\sim C9: within 2A with sigma of 0.04 and sigma for terminal atoms of 0.08
within 2A
Zn2 \\sim O3 \\sim O4 \\sim C10: within 2A with sigma of 0.04 and sigma for
terminal atoms of 0.08 within 2A
5. Others
 Fixed Sof: H5(0.5) H1A(0.5) H1B(0.5) C3(0.5) C6(0.5) H9A(0.5) H9B(0.5) H9C(0.5)
6.a Rotating group:
 N1(H1A,H1B)
6.b Aromatic/amide H refined with riding coordinates:
 C1(H1), C5(H5A), C7(H7), C10(H10)
6.c Idealised Me refined with everything fixed:
 C9(H9A,H9B,H9C)
;
_atom_sites_solution_hydrogens   mixed
_atom_sites_solution_primary     dual
_atom_sites_solution_secondary   ?
loop_
_atom_site_label
_atom_site_type_symbol
_atom_site_fract_x
_atom_site_fract_y
_atom_site_fract_z
_atom_site_U_iso_or_equiv
_atom_site_adp_type
_atom_site_occupancy
_atom_site_site_symmetry_order
_atom_site_calc_flag
_atom_site_refinement_flags_posn
_atom_site_refinement_flags_adp
_atom_site_refinement_flags_occupancy
_atom_site_disorder_assembly
_atom_site_disorder_group
Zn1 Zn 0.28001(2) 0.57866(2) 0.38178(2) 0.0253(4) Uani 1 1 d . . . . .
Zn2 Zn 0.32575(7) 0.53899(5) 0.500000 0.0880(9) Uani 1 2 d DS TU P . .
O1 O 0.31570(12) 0.58108(13) 0.35466(12) 0.0385(13) Uani 1 1 d . . . . .
O2 O 0.29323(13) 0.54843(14) 0.32216(14) 0.0456(14) Uani 1 1 d . . . . .
O3 O 0.3176(10) 0.5852(3) 0.500000 0.40(2) Uani 1 2 d DS TU P . .
O4 O 0.3370(13) 0.6318(5) 0.500000 0.46(3) Uani 1 2 d DS TU P . .
O5 O 0.3688(4) 0.5190(3) 0.500000 0.36(3) Uani 1 2 d DS TU P . .
H5 H 0.3620(6) 0.500000 0.500000 0.535 Uiso 2 4 d DS U P . .
N1 N 0.2800(2) 0.500000 0.3653(2) 0.043(2) Uani 1 2 d S T P . .
H1A H 0.278778 0.481769 0.361869 0.051 Uiso 0.5 1 d R U P . .
H1B H 0.262355 0.510699 0.359466 0.051 Uiso 0.5 1 d R U P . .
N2 N 0.28726(18) 0.54282(18) 0.4113(2) 0.058(2) Uani 1 1 d . . . . .
N3 N 0.3017(2) 0.5273(2) 0.4611(2) 0.073(3) Uani 1 1 d . . . . .
N4 N 0.36639(13) 0.57774(13) 0.26287(14) 0.0285(14) Uani 1 1 d . . . . .
N5 N 0.38225(13) 0.59408(13) 0.28604(13) 0.0259(13) Uani 1 1 d . . . . .
C1 C 0.2950(3) 0.5495(3) 0.4399(3) 0.082(4) Uani 1 1 d . . . . .
H1 H 0.295857 0.570654 0.445973 0.098 Uiso 1 1 calc R U . . .
C2 C 0.2980(4) 0.500000 0.4482(3) 0.073(5) Uani 1 2 d S T P . .
C3 C 0.2884(4) 0.5136(3) 0.4177(4) 0.035(4) Uani 0.5 1 d . . P . .
C4 C 0.33967(15) 0.57408(16) 0.30647(18) 0.0290(16) Uani 1 1 d . . . . .
C5 C 0.36566(17) 0.59236(16) 0.31176(17) 0.0302(16) Uani 1 1 d . . . . .
H5A H 0.370727 0.602091 0.330868 0.036 Uiso 1 1 calc R U . . .
C6 C 0.2849(3) 0.5096(3) 0.3958(4) 0.023(3) Uani 0.5 1 d . . P . .
C7 C 0.34118(17) 0.56552(17) 0.27564(16) 0.0303(16) Uani 1 1 d . . . . .
H7 H 0.326474 0.552855 0.265199 0.036 Uiso 1 1 calc R U . . .
C8 C 0.31419(18) 0.56698(18) 0.3293(2) 0.038(2) Uani 1 1 d . . . . .
C9 C 0.4040(6) 0.5182(14) 0.500000 0.41(4) Uani 1 2 d DS TU P . .
H9A H 0.411079 0.496981 0.495778 0.610 Uiso 0.5 1 calc . U P A -1
H9B H 0.411720 0.524837 0.520308 0.610 Uiso 0.5 1 calc . U P B -1
H9C H 0.411888 0.532147 0.483913 0.610 Uiso 0.5 1 calc . U P C -1
C10 C 0.3404(10) 0.6022(7) 0.500000 0.45(3) Uani 1 2 d DS TU P . .
H10 H 0.360635 0.593427 0.500000 0.534 Uiso 1 2 calc R U P . .

loop_
_atom_site_aniso_label
_atom_site_aniso_U_11
_atom_site_aniso_U_22
_atom_site_aniso_U_33
_atom_site_aniso_U_23
_atom_site_aniso_U_13
_atom_site_aniso_U_12
Zn1 0.0248(6) 0.0215(6) 0.0297(6) -0.0028(4) 0.0031(4) -0.0002(4)
Zn2 0.138(2) 0.0638(14) 0.0623(14) 0.000 0.000 -0.0174(14)
O1 0.034(3) 0.049(3) 0.033(3) -0.004(3) 0.013(2) -0.004(2)
O2 0.036(3) 0.047(3) 0.054(4) -0.012(3) 0.010(3) -0.014(3)
O3 1.01(8) 0.054(7) 0.134(16) 0.000 0.000 -0.097(16)
O4 1.03(9) 0.096(12) 0.26(3) 0.000 0.000 -0.14(3)
O5 0.50(6) 0.45(6) 0.119(17) 0.000 0.000 0.31(5)
N1 0.032(5) 0.069(7) 0.027(5) 0.000 -0.005(4) 0.000
N2 0.055(5) 0.043(4) 0.076(6) 0.036(4) 0.018(4) 0.009(4)
N3 0.101(7) 0.058(5) 0.061(6) 0.031(5) -0.003(5) 0.012(5)
N4 0.024(3) 0.027(3) 0.035(3) -0.003(2) 0.003(2) -0.005(2)
N5 0.027(3) 0.024(3) 0.027(3) 0.000(2) 0.000(3) -0.003(2)
C1 0.083(8) 0.086(9) 0.077(9) 0.062(7) 0.015(7) 0.001(7)
C2 0.075(11) 0.116(16) 0.028(7) 0.000 -0.005(7) 0.000
C3 0.048(10) 0.020(6) 0.035(10) 0.008(7) 0.004(8) -0.005(7)
C4 0.018(3) 0.025(4) 0.044(4) -0.002(3) 0.006(3) -0.006(3)
C5 0.034(4) 0.029(4) 0.027(4) -0.005(3) 0.002(3) 0.002(3)
C6 0.039(8) 0.017(8) 0.014(7) -0.006(5) -0.006(6) -0.001(5)
C7 0.027(4) 0.035(4) 0.030(4) -0.004(3) -0.004(3) -0.003(3)
C8 0.031(4) 0.028(4) 0.054(5) 0.009(4) 0.018(4) 0.012(3)
C9 0.50(6) 0.48(9) 0.24(5) 0.000 0.000 0.15(7)
C10 1.05(8) 0.083(11) 0.20(3) 0.000 0.000 -0.14(2)

_geom_special_details            
;
 All esds (except the esd in the dihedral angle between two l.s. planes)
 are estimated using the full covariance matrix.  The cell esds are taken
 into account individually in the estimation of esds in distances, angles
 and torsion angles; correlations between esds in cell parameters are only
 used when they are defined by crystal symmetry.  An approximate (isotropic)
 treatment of cell esds is used for estimating esds involving l.s. planes.
;
loop_
_geom_bond_atom_site_label_1
_geom_bond_atom_site_label_2
_geom_bond_distance
_geom_bond_site_symmetry_2
_geom_bond_publ_flag
Zn1 O1 1.935(5) . ?
Zn1 N2 2.027(7) . ?
Zn1 N4 1.964(6) 47_544 ?
Zn1 N5 1.998(6) 6_566 ?
Zn2 O3 2.023(15) . ?
Zn2 O5 2.046(17) . ?
Zn2 N3 2.033(10) . ?
Zn2 N3 2.033(10) 98_556 ?
O1 C8 1.251(10) . ?
O2 C8 1.246(10) . ?
O3 C10 1.23(2) . ?
O4 C10 1.285(19) . ?
O5 H5 0.869(10) . ?
O5 C9 1.519(19) . ?
N1 H1A 0.801(8) 99_565 ?
N1 H1A 0.8011 . ?
N1 H1B 0.9228 . ?
N1 H1B 0.92(10) 99_565 ?
N1 C6 1.394(17) . ?
N2 C1 1.307(16) . ?
N2 C3 1.288(17) . ?
N2 C6 1.584(15) . ?
N3 C1 1.358(13) . ?
N3 C2 1.312(11) . ?
N4 N5 1.400(8) . ?
N4 C7 1.327(9) . ?
N5 C5 1.321(9) . ?
C1 H1 0.9500 . ?
C2 C3 1.50(2) 99_565 ?
C2 C3 1.50(2) . ?
C3 C3 1.18(3) 99_565 ?
C3 C6 0.973(19) . ?
C3 C6 1.387(19) 99_565 ?
C4 C5 1.389(10) . ?
C4 C7 1.381(10) . ?
C4 C8 1.508(10) . ?
C5 H5A 0.9500 . ?
C6 C6 0.83(2) 99_565 ?
C7 H7 0.9500 . ?
C9 H9A 0.9800 . ?
C9 H9B 0.9800 . ?
C9 H9C 0.9800 . ?
C10 H10 0.9500 . ?

loop_
_geom_angle_atom_site_label_1
_geom_angle_atom_site_label_2
_geom_angle_atom_site_label_3
_geom_angle
_geom_angle_site_symmetry_1
_geom_angle_site_symmetry_3
_geom_angle_publ_flag
O1 Zn1 N2 107.3(3) . . ?
O1 Zn1 N4 123.1(2) . 47_544 ?
O1 Zn1 N5 99.6(2) . 6_566 ?
N4 Zn1 N2 110.0(3) 47_544 . ?
N4 Zn1 N5 108.4(2) 47_544 6_566 ?
N5 Zn1 N2 107.2(3) 6_566 . ?
O3 Zn2 O5 124.9(12) . . ?
O3 Zn2 N3 99.0(7) . . ?
O3 Zn2 N3 99.0(7) . 98_556 ?
N3 Zn2 O5 110.9(3) . . ?
N3 Zn2 O5 110.9(3) 98_556 . ?
N3 Zn2 N3 111.0(6) 98_556 . ?
C8 O1 Zn1 117.3(5) . . ?
C10 O3 Zn2 117(2) . . ?
Zn2 O5 H5 95.2(16) . . ?
C9 O5 Zn2 156(2) . . ?
C9 O5 H5 108(2) . . ?
H1A N1 H1A 157.6 . 99_565 ?
H1A N1 H1B 112.8 . . ?
H1A N1 H1B 53.7 . 99_565 ?
H1A N1 H1B 112.9 99_565 99_565 ?
H1B N1 H1A 53.7 . 99_565 ?
H1B N1 H1B 60.0 . 99_565 ?
C6 N1 H1A 83.7(5) . 99_565 ?
C6 N1 H1A 118.3 . . ?
C6 N1 H1B 121.9(8) . 99_565 ?
C6 N1 H1B 103.4 . . ?
C1 N2 Zn1 117.6(8) . . ?
C1 N2 C6 127.9(9) . . ?
C3 N2 Zn1 152.1(11) . . ?
C3 N2 C1 90.3(11) . . ?
C3 N2 C6 37.9(9) . . ?
C6 N2 Zn1 114.4(7) . . ?
C1 N3 Zn2 119.3(9) . . ?
C2 N3 Zn2 129.6(8) . . ?
C2 N3 C1 108.5(11) . . ?
N5 N4 Zn1 119.7(4) . 93_445 ?
C7 N4 Zn1 132.4(5) . 93_445 ?
C7 N4 N5 107.7(6) . . ?
N4 N5 Zn1 125.5(4) . 12_665 ?
C5 N5 Zn1 126.5(5) . 12_665 ?
C5 N5 N4 107.8(5) . . ?
N2 C1 N3 122.3(13) . . ?
N2 C1 H1 118.8 . . ?
N3 C1 H1 118.8 . . ?
N3 C2 N3 127.2(13) . 99_565 ?
N3 C2 C3 139.5(11) . 99_565 ?
N3 C2 C3 139.5(11) 99_565 . ?
N3 C2 C3 93.2(8) . . ?
N3 C2 C3 93.2(8) 99_565 99_565 ?
C3 C2 C3 46.3(14) 99_565 . ?
N2 C3 C2 125.5(15) . . ?
N2 C3 C6 123.9(14) . 99_565 ?
C3 C3 N2 167.5(10) 99_565 . ?
C3 C3 C2 66.9(7) 99_565 . ?
C3 C3 C6 43.6(8) 99_565 99_565 ?
C6 C3 N2 87.8(13) . . ?
C6 C3 C2 110.1(11) 99_565 . ?
C6 C3 C2 145.7(17) . . ?
C6 C3 C3 79.8(11) . 99_565 ?
C6 C3 C6 36.1(12) . 99_565 ?
C5 C4 C8 126.6(7) . . ?
C7 C4 C5 105.8(6) . . ?
C7 C4 C8 127.6(7) . . ?
N5 C5 C4 109.3(6) . . ?
N5 C5 H5A 125.3 . . ?
C4 C5 H5A 125.3 . . ?
N1 C6 N1 0.0(8) 99_565 . ?
N1 C6 H1A 31.4(4) . 99_565 ?
N1 C6 H1A 31.4(4) 99_565 99_565 ?
N1 C6 N2 132.7(10) 99_565 . ?
N1 C6 N2 132.7(10) . . ?
N2 C6 H1A 101.4(8) . 99_565 ?
C3 C6 N1 116.3(10) 99_565 99_565 ?
C3 C6 N1 116.3(10) 99_565 . ?
C3 C6 N1 172.9(15) . . ?
C3 C6 N1 172.9(15) . 99_565 ?
C3 C6 H1A 147.7(11) 99_565 99_565 ?
C3 C6 H1A 155.7(14) . 99_565 ?
C3 C6 N2 111.0(10) 99_565 . ?
C3 C6 N2 54.4(11) . . ?
C3 C6 C3 56.6(15) . 99_565 ?
C6 C6 N1 72.7(5) 99_565 99_565 ?
C6 C6 N1 72.7(5) 99_565 . ?
C6 C6 H1A 104.0(5) 99_565 99_565 ?
C6 C6 N2 154.6(6) 99_565 . ?
C6 C6 C3 43.7(8) 99_565 99_565 ?
C6 C6 C3 100.2(11) 99_565 . ?
N4 C7 C4 109.4(6) . . ?
N4 C7 H7 125.3 . . ?
C4 C7 H7 125.3 . . ?
O1 C8 C4 115.7(7) . . ?
O2 C8 O1 124.5(7) . . ?
O2 C8 C4 119.7(7) . . ?
O5 C9 H9A 109.5 . . ?
O5 C9 H9B 109.5 . . ?
O5 C9 H9C 109.5 . . ?
H9A C9 H9B 109.5 . . ?
H9A C9 H9C 109.5 . . ?
H9B C9 H9C 109.5 . . ?
O3 C10 O4 120(3) . . ?
O3 C10 H10 119.9 . . ?
O4 C10 H10 119.9 . . ?

loop_
_geom_torsion_atom_site_label_1
_geom_torsion_atom_site_label_2
_geom_torsion_atom_site_label_3
_geom_torsion_atom_site_label_4
_geom_torsion
_geom_torsion_site_symmetry_1
_geom_torsion_site_symmetry_2
_geom_torsion_site_symmetry_3
_geom_torsion_site_symmetry_4
_geom_torsion_publ_flag
Zn1 O1 C8 O2 -9.7(10) . . . . ?
Zn1 O1 C8 C4 169.2(5) . . . . ?
Zn1 N2 C1 N3 -176.9(9) . . . . ?
Zn1 N2 C3 C2 176.8(12) . . . . ?
Zn1 N2 C3 C3 5(5) . . . 99_565 ?
Zn1 N2 C3 C6 6(3) . . . . ?
Zn1 N2 C3 C6 6(3) . . . 99_565 ?
Zn1 N2 C6 N1 3.1(17) . . . . ?
Zn1 N2 C6 N1 3.1(17) . . . 99_565 ?
Zn1 N2 C6 C3 -176.8(10) . . . 99_565 ?
Zn1 N2 C6 C3 -177.1(14) . . . . ?
Zn1 N2 C6 C6 -176.4(9) . . . 99_565 ?
Zn1 N4 N5 Zn1 -2.1(7) 93_445 . . 12_665 ?
Zn1 N4 N5 C5 173.7(5) 93_445 . . . ?
Zn1 N4 C7 C4 -174.0(5) 93_445 . . . ?
Zn1 N5 C5 C4 178.2(5) 12_665 . . . ?
Zn2 O3 C10 O4 180.0 . . . . ?
Zn2 N3 C1 N2 161.4(8) . . . . ?
Zn2 N3 C2 N3 20(3) . . . 99_565 ?
Zn2 N3 C2 C3 -161.4(10) . . . . ?
Zn2 N3 C2 C3 -162.0(17) . . . 99_565 ?
N2 C3 C6 C3 -179.7(6) . . . 99_565 ?
N2 C3 C6 C6 -179.7(7) . . . 99_565 ?
N3 C2 C3 N2 -179.0(18) 99_565 . . . ?
N3 C2 C3 N2 2(2) . . . . ?
N3 C2 C3 C3 -179.5(12) . . . 99_565 ?
N3 C2 C3 C3 -0.8(19) 99_565 . . 99_565 ?
N3 C2 C3 C6 166(3) . . . . ?
N3 C2 C3 C6 -7(3) 99_565 . . 99_565 ?
N3 C2 C3 C6 174.6(13) . . . 99_565 ?
N3 C2 C3 C6 -15(5) 99_565 . . . ?
N4 N5 C5 C4 2.4(8) . . . . ?
N5 N4 C7 C4 1.5(8) . . . . ?
C1 N2 C3 C2 -3.3(18) . . . . ?
C1 N2 C3 C3 -176(4) . . . 99_565 ?
C1 N2 C3 C6 -174.5(16) . . . 99_565 ?
C1 N2 C3 C6 -174.3(14) . . . . ?
C1 N2 C6 N1 -172.6(13) . . . . ?
C1 N2 C6 N1 -172.6(13) . . . 99_565 ?
C1 N2 C6 C3 7.5(18) . . . 99_565 ?
C1 N2 C6 C3 7.2(18) . . . . ?
C1 N2 C6 C6 8(2) . . . 99_565 ?
C1 N3 C2 N3 -178.9(14) . . . 99_565 ?
C1 N3 C2 C3 0.0(14) . . . . ?
C1 N3 C2 C3 -1(3) . . . 99_565 ?
C2 N3 C1 N2 -2.3(17) . . . . ?
C2 C3 C6 N2 -167(4) . . . . ?
C2 C3 C6 C3 13(3) . . . 99_565 ?
C2 C3 C6 C6 13(3) . . . 99_565 ?
C3 N2 C1 N3 3.1(14) . . . . ?
C3 N2 C6 N1 -180(100) . . . . ?
C3 N2 C6 N1 -180(100) . . . 99_565 ?
C3 N2 C6 C3 0.2(6) . . . 99_565 ?
C3 N2 C6 C6 0.6(15) . . . 99_565 ?
C3 C2 C3 N2 -178.2(12) 99_565 . . . ?
C3 C2 C3 C6 -5.9(15) 99_565 . . 99_565 ?
C3 C2 C3 C6 -14(4) 99_565 . . . ?
C3 C3 C6 N2 179.7(7) 99_565 . . . ?
C3 C3 C6 C6 0.004(5) 99_565 . . 99_565 ?
C5 C4 C7 N4 -0.1(8) . . . . ?
C5 C4 C8 O1 6.0(11) . . . . ?
C5 C4 C8 O2 -175.0(7) . . . . ?
C6 N2 C1 N3 -1.3(18) . . . . ?
C6 N2 C3 C2 171(3) . . . . ?
C6 N2 C3 C3 -1(3) . . . 99_565 ?
C6 N2 C3 C6 -0.2(5) . . . 99_565 ?
C6 C3 C6 N2 179.7(7) 99_565 . . . ?
C6 C3 C6 C3 -0.004(11) 99_565 . . 99_565 ?
C7 N4 N5 Zn1 -178.3(5) . . . 12_665 ?
C7 N4 N5 C5 -2.5(8) . . . . ?
C7 C4 C5 N5 -1.5(8) . . . . ?
C7 C4 C8 O1 -169.7(7) . . . . ?
C7 C4 C8 O2 9.3(12) . . . . ?
C8 C4 C5 N5 -178.0(7) . . . . ?
C8 C4 C7 N4 176.3(7) . . . . ?

_smtbx_masks_special_details     ?
loop_
_smtbx_masks_void_nr
_smtbx_masks_void_average_x
_smtbx_masks_void_average_y
_smtbx_masks_void_average_z
_smtbx_masks_void_volume
_smtbx_masks_void_count_electrons
_smtbx_masks_void_content
1 -0.753 -0.960 -0.173 34730.4 3276.6 ?
2 0.000 0.000 0.250 11.6 2.0 ?
3 0.000 0.000 0.750 11.6 2.0 ?
4 0.000 0.250 0.000 11.6 2.0 ?
5 0.000 0.250 0.500 11.6 2.0 ?
6 0.000 0.500 0.250 11.6 2.0 ?
7 0.000 0.500 0.750 11.6 2.0 ?
8 0.000 0.750 0.000 11.6 2.0 ?
9 0.000 0.750 0.500 11.6 2.0 ?
10 0.250 0.000 0.000 11.6 2.0 ?
11 0.250 0.000 0.500 11.6 2.0 ?
12 0.250 0.500 0.000 11.6 2.0 ?
13 0.250 0.500 0.500 11.6 2.0 ?
14 0.500 0.000 0.250 11.6 2.0 ?
15 0.500 0.000 0.750 11.6 2.0 ?
16 0.500 0.250 0.500 11.6 2.0 ?
17 0.500 0.250 0.000 11.6 2.0 ?
18 0.500 0.500 0.250 11.6 2.0 ?
19 0.500 0.500 0.750 11.6 2.0 ?
20 0.500 0.750 0.000 11.6 2.0 ?
21 0.500 0.750 0.500 11.6 2.0 ?
22 0.750 0.000 0.000 11.6 2.0 ?
23 0.750 0.000 0.500 11.6 2.0 ?
24 0.750 0.500 0.500 11.6 2.0 ?
25 0.750 0.500 0.000 11.6 2.0 ?

_smtbx_masks_void_probe_radius   1.2
_smtbx_masks_void_truncation_radius 1.2
_shelx_res_file                  
;
TITL zms_bmof_201_dry_0m_a_a.res in Fm-3c
    zms_bmof_201_dry_0m_a.res
    created by SHELXL-2018/3 at 00:58:35 on 08-May-2020
REM Old TITL zms_bmof_201_Dry_0m_a.res in Fm-3c
REM SHELXT solution in Fm-3c: R1 0.193, Rweak 0.003, Alpha 0.019
REM <I/s> 1.230 for 319 systematic absences, Orientation as input
REM Formula found by SHELXT: C92 O5 O32 Zn13
CELL 1.54178 43.1097 43.1097 43.1097 90 90 90
ZERR 96 0.0005 0.0005 0.0005 0 0 0
LATT 4
SYMM -X,-Y,+Z
SYMM -X,+Y,-Z
SYMM +X,-Y,-Z
SYMM +Z,+X,+Y
SYMM +Z,-X,-Y
SYMM -Z,-X,+Y
SYMM -Z,+X,-Y
SYMM +Y,+Z,+X
SYMM -Y,+Z,-X
SYMM +Y,-Z,-X
SYMM -Y,-Z,+X
SYMM 0.5+Y,0.5+X,0.5-Z
SYMM 0.5-Y,0.5-X,0.5-Z
SYMM 0.5+Y,0.5-X,0.5+Z
SYMM 0.5-Y,0.5+X,0.5+Z
SYMM 0.5+X,0.5+Z,0.5-Y
SYMM 0.5-X,0.5+Z,0.5+Y
SYMM 0.5-X,0.5-Z,0.5-Y
SYMM 0.5+X,0.5-Z,0.5+Y
SYMM 0.5+Z,0.5+Y,0.5-X
SYMM 0.5+Z,0.5-Y,0.5+X
SYMM 0.5-Z,0.5+Y,0.5+X
SYMM 0.5-Z,0.5-Y,0.5-X
SFAC C H N O Zn
UNIT 1440 1248 864 672 288
EQIV $1 +X,1-Y,1-Z
EQIV $2 +X,1-Y,+Z
DFIX 1.24 C10 O4
DFIX 1.48 O5 C9
DFIX 1.27 O3 C10
DFIX 1.99 Zn2 O5
DFIX 1.96 Zn2 O3
DFIX 2.173 O3 O4
SIMU O5 C9
SIMU Zn2 O3 O4 C10
DELU Zn2 O3 O4 C10
DELU O5 C9
DFIX 0.87 0.01 O5 H5
DANG 1.985305 0.02 C9 H5
DANG 2.308733 0.02 Zn2 H5

L.S. 50
PLAN  1
SIZE 0.65 0.65 0.65
TEMP -123.15
CONF
BIND Zn2 O5
FREE O5 O5_$1
FREE N1 C6_$2
FREE N1 N1_$2
FREE C9 C9_$1
FREE C1 C3
list 4
MORE -1
BOND $H
ABIN
fmap 2
acta
REM <olex2.extras>
REM <HklSrc "%.\\zms_bmof_201_Dry_0m_a.hkl">
REM </olex2.extras>

WGHT    0.121600 3439.836426
EXTI    0.000001
FVAR       0.02376
ZN1   5    0.280011    0.578665    0.381775    11.00000    0.02484    0.02149 =
         0.02970   -0.00282    0.00310   -0.00019
ZN2   5    0.325750    0.538992    0.500000    10.50000    0.13791    0.06376 =
         0.06232    0.00000    0.00000   -0.01739
O1    4    0.315701    0.581082    0.354662    11.00000    0.03411    0.04879 =
         0.03270   -0.00422    0.01302   -0.00364
O2    4    0.293229    0.548430    0.322164    11.00000    0.03575    0.04745 =
         0.05360   -0.01184    0.01016   -0.01397
O3    4    0.317613    0.585213    0.500000    10.50000    1.01269    0.05417 =
         0.13382    0.00000    0.00000   -0.09726
O4    4    0.337019    0.631799    0.500000    10.50000    1.03126    0.09609 =
         0.25602    0.00000    0.00000   -0.13825
O5    4    0.368769    0.518973    0.500000    10.50000    0.50451    0.44587 =
         0.11937    0.00000    0.00000    0.30671
H5    2    0.361962    0.500000    0.500000    10.50000   -1.50000
N1    3    0.279963    0.500000    0.365271    10.50000    0.03172    0.06928 =
         0.02745    0.00000   -0.00484    0.00000
AFIX   7
H1A   2    0.278778    0.481769    0.361869    10.50000   -1.20000
H1B   2    0.262355    0.510699    0.359466    10.50000   -1.20000
AFIX   0
N2    3    0.287261    0.542824    0.411322    11.00000    0.05496    0.04301 =
         0.07570    0.03634    0.01822    0.00899
N3    3    0.301742    0.527259    0.461144    11.00000    0.10110    0.05777 =
         0.06125    0.03124   -0.00315    0.01157
N4    3    0.366385    0.577736    0.262871    11.00000    0.02365    0.02715 =
         0.03460   -0.00339    0.00314   -0.00465
N5    3    0.382246    0.594078    0.286036    11.00000    0.02701    0.02373 =
         0.02686    0.00010   -0.00028   -0.00343
C1    1    0.294965    0.549496    0.439876    11.00000    0.08292    0.08599 =
         0.07690    0.06192    0.01477    0.00136
AFIX  43
H1    2    0.295857    0.570654    0.445973    11.00000   -1.20000
AFIX   0
C2    1    0.297965    0.500000    0.448154    10.50000    0.07454    0.11575 =
         0.02837    0.00000   -0.00516    0.00000
C3    1    0.288444    0.513649    0.417675    10.50000    0.04847    0.02029 =
         0.03507    0.00841    0.00441   -0.00465
C4    1    0.339665    0.574082    0.306466    11.00000    0.01793    0.02530 =
         0.04371   -0.00192    0.00570   -0.00641
C5    1    0.365662    0.592357    0.311758    11.00000    0.03380    0.02944 =
         0.02722   -0.00473    0.00193    0.00205
AFIX  43
H5A   2    0.370727    0.602091    0.330868    11.00000   -1.20000
AFIX   0
C6    1    0.284860    0.509637    0.395755    10.50000    0.03873    0.01723 =
         0.01415   -0.00612   -0.00583   -0.00112
C7    1    0.341180    0.565518    0.275639    11.00000    0.02667    0.03468 =
         0.02966   -0.00380   -0.00396   -0.00252
AFIX  43
H7    2    0.326474    0.552855    0.265199    11.00000   -1.20000
AFIX   0
C8    1    0.314187    0.566985    0.329348    11.00000    0.03114    0.02795 =
         0.05378    0.00891    0.01777    0.01183
C9    1    0.403986    0.518163    0.500000    10.50000    0.49811    0.48150 =
         0.23940    0.00000    0.00000    0.15139
PART -1
AFIX 131
H9A   2    0.411079    0.496981    0.495778    10.50000   -1.50000
H9B   2    0.411720    0.524837    0.520308    10.50000   -1.50000
H9C   2    0.411888    0.532147    0.483913    10.50000   -1.50000
AFIX   0
PART 0
C10   1    0.340411    0.602180    0.500000    10.50000    1.04830    0.08345 =
         0.20426    0.00000    0.00000   -0.13569
AFIX  43
H10   2    0.360635    0.593427    0.500000    10.50000   -1.20000
AFIX   0
HKLF 4


REM  zms_bmof_201_dry_0m_a_a.res in Fm-3c
REM wR2 = 0.2445, GooF = S = 1.110, Restrained GooF = 1.117 for all data
REM R1 = 0.0814 for 2366 Fo > 4sig(Fo) and 0.0850 for all 2535 data
REM 178 parameters refined using 33 restraints

END

WGHT      0.1216   3445.3501

REM Highest difference peak  2.134,  deepest hole -1.482,  1-sigma level  0.148
Q1    1   0.3028  0.5478  0.5000  10.50000  0.05    2.13
;
_shelx_res_checksum              76091
_shelx_fab_file                  
;
0 2 0 1590.1251 -5.8805
0 2 2 358.6703 25.6737
0 4 0 1235.8786 12.9035
0 4 2 -108.7517 -8.8015
0 4 4 1036.0857 -1.6131
0 6 0 -1057.5395 2.6031
0 6 2 81.9139 -21.9214
0 6 4 -147.4845 -9.0686
0 6 6 334.0463 -7.9485
0 8 0 666.1207 6.1022
0 8 2 -209.7838 -1.8634
0 8 4 142.7829 11.9130
0 8 6 -84.4842 9.1167
0 8 8 128.3871 14.9947
0 10 0 258.8813 -13.7320
0 10 2 -122.0789 -2.3080
0 10 4 -100.5589 11.0055
0 10 6 -42.9918 4.4135
0 10 8 -275.9983 0.6554
0 10 10 207.3587 0.3602
0 12 0 275.0376 -0.8316
0 12 2 -303.0253 3.3313
0 12 4 201.1790 -2.9631
0 12 6 -374.7718 -11.4599
0 12 8 126.6178 -13.2666
0 12 10 -327.2960 7.9842
0 12 12 77.1368 25.7751
0 14 0 -62.1847 -9.9953
0 14 2 -228.0648 1.4720
0 14 4 203.9960 15.0041
0 14 6 40.7566 -1.2846
0 14 8 -21.4236 -14.5161
0 14 10 103.6966 2.9037
0 14 12 -363.5492 24.1159
0 14 14 171.4672 22.4462
0 16 0 350.2823 4.0137
0 16 2 -181.8514 -0.2210
0 16 4 344.7194 -2.9049
0 16 6 -30.6340 5.9352
0 16 8 61.4559 12.8520
0 16 10 -272.2295 5.2561
0 16 12 141.0691 -8.4923
0 16 14 -299.8924 -13.2844
0 16 16 172.4575 17.4058
0 18 0 0.8359 -10.4245
0 18 2 -98.5904 -1.2461
0 18 4 195.4694 9.2594
0 18 6 -46.9749 13.5717
0 18 8 -60.7714 17.6505
0 18 10 33.2179 -0.5578
0 18 12 -113.4175 -13.3589
0 18 14 90.8070 -11.1013
0 18 16 -134.3530 5.9406
0 18 18 -33.8455 9.6000
0 20 0 555.7637 34.8105
0 20 2 -56.2849 1.2511
0 20 4 460.3508 -6.9689
0 20 6 -103.1458 -13.5712
0 20 8 234.6716 7.6603
0 20 10 -141.5482 15.1666
0 20 12 215.7413 -9.4361
0 20 14 -85.3794 12.0669
0 20 16 140.3696 4.3042
0 20 18 -31.6159 10.1282
0 20 20 273.8627 -24.5794
0 22 0 218.6481 3.6835
0 22 2 23.0669 -2.1541
0 22 4 120.1543 -1.4608
0 22 6 -19.2424 -11.2415
0 22 8 -105.7297 -2.9787
0 22 10 2.4599 2.9965
0 22 12 -268.5137 2.5514
0 22 14 17.8983 12.2991
0 22 16 -92.3816 -11.6838
0 22 18 13.5669 -1.7805
0 22 20 -2.3522 -9.9618
0 22 22 30.8783 1.7099
0 24 0 558.7290 -11.6759
0 24 2 -33.0707 -5.8344
0 24 4 508.7714 -3.0740
0 24 6 64.4256 -0.0896
0 24 8 237.3953 -1.2447
0 24 10 -37.1881 -7.8376
0 24 12 144.1830 6.6497
0 24 14 -104.6737 -3.3396
0 24 16 180.9984 2.4561
0 24 18 68.7473 -9.8414
0 24 20 226.3785 11.9080
0 24 22 3.6725 -2.7389
0 24 24 228.9408 -7.8831
0 26 0 -0.8311 -14.7038
0 26 2 -38.2257 -7.3424
0 26 4 33.3369 2.3802
0 26 6 -83.5234 1.1322
0 26 8 101.2286 -3.1331
0 26 10 -75.4038 -6.4414
0 26 12 -100.9071 8.1292
0 26 14 -73.2537 -9.9745
0 26 16 -113.2878 5.6424
0 26 18 -48.9136 -8.8344
0 26 20 18.3350 21.2307
0 26 22 7.8963 1.0784
0 26 24 -32.9932 -9.3440
0 26 26 -97.2310 -14.2547
0 28 0 479.0736 -4.2627
0 28 2 40.5349 -4.4847
0 28 4 360.9221 -0.7158
0 28 6 -73.2602 -4.7761
0 28 8 173.8175 -5.5868
0 28 10 43.3184 -4.3762
0 28 12 88.7534 2.6868
0 28 14 -23.5948 7.3735
0 28 16 192.0773 -9.3538
0 28 18 43.8997 -5.7723
0 28 20 164.9161 0.1200
0 28 22 -77.3996 2.6618
0 28 24 173.8361 -7.6444
0 28 26 -48.3504 -7.4659
0 28 28 181.0454 -2.0364
0 30 0 30.7930 24.2423
0 30 2 6.7099 -2.5334
0 30 4 -58.2728 -9.1917
0 30 6 8.4373 -14.1977
0 30 8 -189.5790 4.2348
0 30 10 -94.6329 11.4249
0 30 12 -164.3678 -5.9127
0 30 14 -13.4047 14.3791
0 30 16 -55.5655 -0.3588
0 30 18 -77.8995 4.0730
0 30 20 -118.5884 -25.6552
0 30 22 27.3202 -9.4860
0 30 24 -105.1695 11.2975
0 30 26 -82.4416 15.9192
0 30 28 -83.5495 2.1912
0 30 30 -116.8124 -24.2426
0 32 0 260.9941 0.8293
0 32 2 -21.1302 -1.8708
0 32 4 218.3259 6.1548
0 32 6 -52.8168 5.2055
0 32 8 167.3702 10.6532
0 32 10 -39.7683 1.3684
0 32 12 92.2863 -8.3703
0 32 14 2.9300 -3.4488
0 32 16 70.5832 3.3000
0 32 18 44.8297 7.1992
0 32 20 133.3532 1.0846
0 32 22 -134.1469 -1.2433
0 32 24 121.2003 -3.1815
0 32 26 -8.9800 -3.8037
0 32 28 -0.7436 -0.4871
0 32 30 -65.4875 -0.3262
0 32 32 99.9750 4.1706
0 34 0 -15.4565 3.1406
0 34 2 -61.0423 -1.6710
0 34 4 -30.3075 -4.3043
0 34 6 -7.4666 4.8320
0 34 8 -31.0451 14.7434
0 34 10 -90.8672 3.2394
0 34 12 -101.7440 -12.0661
0 34 14 -20.6273 -13.0735
0 34 16 -71.0221 15.5183
0 34 18 -29.1502 8.4263
0 34 20 -86.3390 3.4050
0 34 22 11.7038 -11.1969
0 34 24 -95.2373 1.2734
0 34 26 -46.9342 5.7517
0 34 28 -28.6971 -8.1538
0 34 30 -35.9603 -1.2159
0 34 32 -8.6062 3.1012
0 36 0 195.0641 -12.1208
0 36 2 -33.4558 -1.3349
0 36 4 180.4752 7.2678
0 36 6 -34.0751 1.5785
0 36 8 102.7340 -2.5576
0 36 10 -11.4995 -0.8969
0 36 12 110.7001 11.3520
0 36 14 -0.0418 6.2988
0 36 16 119.3561 -5.4797
0 36 18 -13.9347 -5.0032
0 36 20 92.3551 8.9845
0 36 22 -75.9751 7.7538
0 36 24 139.9117 -6.4039
0 36 26 -32.2864 -11.5195
0 36 28 114.3161 2.3063
0 36 30 -21.5165 11.1315
0 38 0 34.3186 0.9753
0 38 2 -55.3220 0.3407
0 38 4 25.2528 -2.5308
0 38 6 -88.6145 -8.5401
0 38 8 -14.9579 -13.7620
0 38 10 -60.3988 5.6345
0 38 12 -68.6644 17.4230
0 38 14 -81.6476 16.4018
0 38 16 -33.8742 -5.1645
0 38 18 -38.3934 -9.5552
0 38 20 -43.3821 -6.7742
0 38 22 14.8722 2.2940
0 38 24 -15.6902 5.7396
0 38 26 -13.1822 5.1134
0 38 28 -36.8404 1.5887
0 40 0 86.4648 -7.6625
0 40 2 -71.7639 -0.3187
0 40 4 151.5003 4.4386
0 40 6 -11.7331 1.6073
0 40 8 141.0235 -6.5018
0 40 10 -37.7969 -0.4974
0 40 12 116.7378 11.4202
0 40 14 -61.5178 5.0193
0 40 16 112.2653 -2.7788
0 40 18 -60.3382 -5.2066
0 40 20 128.4928 5.6486
0 40 22 -38.5371 4.8187
0 40 24 45.8867 -2.0838
0 40 26 -37.7374 -4.7325
0 42 0 -8.7409 -3.9827
0 42 2 -47.3289 -0.0180
0 42 4 -6.5068 0.9754
0 42 6 -45.3509 5.5997
0 42 8 -15.2433 7.5825
0 42 10 -74.6540 -1.3250
0 42 12 -42.7949 -4.3940
0 42 14 -48.6967 -8.4732
0 42 16 -27.4738 8.3704
0 42 18 -1.9863 3.5596
0 42 20 7.6121 7.9619
0 42 22 -41.3396 -2.7681
0 44 0 40.5669 9.4238
0 44 2 -47.4741 -0.2616
0 44 4 84.2783 -5.0759
0 44 6 -47.6546 -1.3567
0 44 8 82.1846 10.1810
0 44 10 -46.5313 5.6923
0 44 12 75.1489 -13.9769
0 44 14 -41.1192 -1.5375
0 44 16 70.4145 2.5064
0 44 18 -27.5148 11.4759
0 46 0 47.5011 3.2128
0 46 2 -55.5552 -5.2615
0 46 4 33.0960 2.8106
0 46 6 -46.6259 -5.4407
0 46 8 -14.7289 2.7246
0 46 10 -34.6114 1.8197
0 46 12 -32.5909 -3.6176
1 5 3 3.3782 14.4693
1 7 3 -59.5679 -38.7815
1 7 5 -53.2963 16.6988
1 9 3 -32.9228 -15.7529
1 9 5 -85.8349 13.9246
1 9 7 -17.8116 -37.9770
1 11 3 -34.3558 -6.9080
1 11 5 73.9822 -3.7275
1 11 7 -61.4434 23.3883
1 11 9 -81.0325 -0.8198
1 13 3 58.2864 9.2968
1 13 5 15.1511 0.9374
1 13 7 78.6257 15.4554
1 13 9 -106.5406 -27.5316
1 13 11 -23.3992 35.4355
1 15 3 -77.6122 -11.1866
1 15 5 -0.0455 2.5748
1 15 7 -60.4301 9.2504
1 15 9 38.5099 -0.7282
1 15 11 -44.6928 3.7720
1 15 13 -12.1439 -2.9595
1 17 3 -3.0288 -28.0750
1 17 5 -46.5388 5.1075
1 17 7 55.3916 -16.2313
1 17 9 -5.0274 12.9744
1 17 11 29.5071 -7.6051
1 17 13 -11.9334 -8.2585
1 17 15 22.7159 -16.3063
1 19 3 -22.4816 -21.7587
1 19 5 12.3384 10.3382
1 19 7 11.0563 -4.1675
1 19 9 15.1973 -3.6459
1 19 11 -8.5521 6.1548
1 19 13 -6.2462 12.7650
1 19 15 -16.3880 -4.6032
1 19 17 37.0478 -4.1819
1 21 3 -13.5814 -3.3567
1 21 5 2.1924 -2.9750
1 21 7 2.4565 26.3055
1 21 9 29.7248 6.8616
1 21 11 48.2312 3.8765
1 21 13 -13.1799 -19.2479
1 21 15 55.1309 4.9378
1 21 17 16.5188 9.1636
1 21 19 45.5400 5.5963
1 23 3 38.4408 17.0763
1 23 5 23.9825 5.1772
1 23 7 30.2498 -2.8109
1 23 9 26.2735 -15.7656
1 23 11 59.5709 5.9701
1 23 13 73.9917 5.8530
1 23 15 63.4188 -0.1820
1 23 17 88.9966 -13.7197
1 23 19 14.6078 -9.6096
1 23 21 26.9272 9.1853
1 25 3 -6.9087 -1.8128
1 25 5 30.0222 -18.4728
1 25 7 2.0894 2.8085
1 25 9 71.0079 16.6823
1 25 11 45.0848 -18.3932
1 25 13 71.7680 -12.5050
1 25 15 74.1158 1.3853
1 25 17 22.3720 17.6465
1 25 19 49.7890 7.6557
1 25 21 -4.7032 -0.2003
1 25 23 2.2172 -1.9513
1 27 3 26.3977 7.5226
1 27 5 -28.0447 1.8737
1 27 7 84.7599 -10.3203
1 27 9 45.5983 -21.0576
1 27 11 113.0446 7.2628
1 27 13 64.0126 14.1437
1 27 15 80.0056 -1.5498
1 27 17 78.0492 -11.6840
1 27 19 31.2783 -9.3111
1 27 21 51.4724 5.6716
1 27 23 -14.6126 0.9067
1 27 25 29.3922 3.0046
1 29 3 -31.1710 7.2490
1 29 5 54.1557 -3.8008
1 29 7 -28.5321 24.1776
1 29 9 76.5866 1.1790
1 29 11 32.1765 -0.9410
1 29 13 66.2472 -17.2100
1 29 15 51.2080 4.3121
1 29 17 43.0043 3.8909
1 29 19 39.1892 -0.6993
1 29 21 -23.7706 0.8376
1 29 23 19.6817 -6.5157
1 29 25 5.8337 5.6504
1 29 27 -1.7913 -7.5744
1 31 3 49.9470 -6.8431
1 31 5 6.2134 11.2649
1 31 7 62.4122 0.8618
1 31 9 22.4928 -3.3948
1 31 11 88.0683 7.2868
1 31 13 39.5893 7.8652
1 31 15 52.8272 -0.5772
1 31 17 28.3875 -3.4420
1 31 19 7.6629 0.9628
1 31 21 29.8656 4.1185
1 31 23 -8.2897 4.2936
1 31 25 -5.3196 -4.3045
1 31 27 -20.0789 9.1033
1 31 29 15.2644 -0.0637
1 33 3 5.7604 -25.1385
1 33 5 5.4470 6.5808
1 33 7 -15.6730 -16.4222
1 33 9 54.3159 12.8894
1 33 11 29.5996 -6.7333
1 33 13 40.3335 1.2116
1 33 15 13.3192 -2.8363
1 33 17 28.6496 4.3078
1 33 19 6.6030 1.3370
1 33 21 -1.8062 -8.4472
1 33 23 -9.9442 10.2377
1 33 25 -16.9375 -8.6118
1 33 27 5.0631 7.6484
1 33 29 -34.6827 -8.4808
1 33 31 -1.2062 9.7177
1 35 3 5.8078 -12.2408
1 35 5 9.7972 1.3446
1 35 7 -4.9525 -1.0571
1 35 9 -9.1316 4.4844
1 35 11 22.3656 -4.6190
1 35 13 -11.5560 -0.1068
1 35 15 33.5369 -0.7289
1 35 17 10.7455 3.9521
1 35 19 18.3170 0.5064
1 35 21 -16.3713 -2.2120
1 35 23 -25.2275 4.1005
1 35 25 1.7841 -0.4843
1 35 27 -16.8385 0.4531
1 35 29 -7.1762 0.7977
1 35 31 -34.8797 2.9456
1 37 3 16.5053 13.1033
1 37 5 4.5871 0.2188
1 37 7 13.6340 11.0674
1 37 9 4.8876 -18.6677
1 37 11 3.8244 11.7276
1 37 13 23.1256 6.2423
1 37 15 -11.7202 2.2661
1 37 17 14.2965 -5.6324
1 37 19 6.5909 -5.4696
1 37 21 -8.9381 10.0689
1 37 23 -13.0070 -8.1155
1 37 25 -9.9293 8.0374
1 37 27 -27.3585 -9.8523
1 37 29 -15.0464 10.3019
1 39 3 -23.0664 5.0392
1 39 5 10.4840 -9.6010
1 39 7 -6.9481 16.2053
1 39 9 10.2504 0.1840
1 39 11 14.7618 0.8354
1 39 13 -1.6968 -13.0127
1 39 15 -3.0435 -0.4914
1 39 17 -16.1749 7.3841
1 39 19 -4.3828 -0.8524
1 39 21 -17.0344 1.8578
1 39 23 -21.1511 -7.9623
1 39 25 -25.8398 7.4908
1 39 27 -18.3544 -4.3393
1 41 3 24.2301 -8.0061
1 41 5 -2.1816 11.9697
1 41 7 33.0753 -14.9360
1 41 9 -1.8167 -7.2508
1 41 11 24.6174 5.8170
1 41 13 13.6486 12.7091
1 41 15 10.1772 -5.1037
1 41 17 13.5984 -2.4178
1 41 19 1.7097 -2.3052
1 41 21 7.4979 4.0412
1 41 23 -24.3271 13.1982
1 43 3 -6.3093 -22.3943
1 43 5 28.5593 -1.6268
1 43 7 -10.0349 -0.7513
1 43 9 19.0784 17.9016
1 43 11 -4.1180 -14.7505
1 43 13 18.0721 -9.5952
1 43 15 16.7278 -0.0806
1 43 17 -9.0755 9.5090
1 43 19 15.2027 5.7386
1 43 21 -20.8525 -12.1336
1 45 3 13.5404 -4.8320
1 45 5 2.2507 6.5824
1 45 7 23.8724 -3.2814
1 45 9 -11.5683 -8.9799
1 45 11 28.7112 8.5381
1 45 13 23.2858 12.7479
1 45 15 15.2406 -0.5060
1 47 3 -1.0607 -0.2617
1 47 5 9.4227 0.9488
1 47 7 -2.7711 9.9032
1 47 9 -15.5819 1.5119
2 2 2 1825.2712 6.2224
2 4 2 125.3152 -6.1458
2 4 4 100.5823 2.7068
2 6 2 235.9691 7.3376
2 6 4 78.6832 6.2062
2 6 6 590.3041 -2.2215
2 8 2 -206.9898 1.6990
2 8 4 109.9379 -2.9812
2 8 6 -165.6328 7.6315
2 8 8 199.7998 -7.9005
2 10 2 358.0461 -0.5658
2 10 4 -354.2116 -4.2796
2 10 6 9.5720 1.3841
2 10 8 -321.6575 0.4203
2 10 10 51.9547 -12.7316
2 12 2 13.7745 -5.0046
2 12 4 -184.8557 5.1294
2 12 6 -45.8739 -4.9925
2 12 8 119.7812 -6.9944
2 12 10 -246.5380 -6.5715
2 12 12 128.2649 -5.9290
2 14 2 203.2908 7.6095
2 14 4 -302.5804 -1.9984
2 14 6 223.8840 -4.3711
2 14 8 -346.8269 7.4117
2 14 10 92.4384 -4.7455
2 14 12 -247.1542 7.2442
2 14 14 -24.8591 -6.6744
2 16 2 104.0890 -7.2751
2 16 4 1.5206 9.4792
2 16 6 -74.7402 8.3892
2 16 8 49.2251 -0.6802
2 16 10 -214.0409 -1.5656
2 16 12 78.9185 -4.1984
2 16 14 -138.9850 11.8045
2 16 16 10.3193 -4.3599
2 18 2 380.5946 4.7066
2 18 4 -110.6294 -1.6265
2 18 6 285.1727 -2.3489
2 18 8 -230.9435 -6.1265
2 18 10 117.9465 -8.0549
2 18 12 -149.5569 4.5481
2 18 14 125.1890 -3.5518
2 18 16 -135.6063 -2.4778
2 18 18 140.2501 -8.4719
2 20 2 158.9220 1.1647
2 20 4 9.1708 17.5324
2 20 6 -0.9176 11.6596
2 20 8 -21.0177 -5.7472
2 20 10 -109.7012 -1.1764
2 20 12 -27.7351 12.2656
2 20 14 -126.3715 -7.1240
2 20 16 -13.8544 2.4619
2 20 18 -83.7564 -12.9501
2 20 20 -10.4546 6.9438
2 22 2 543.4970 7.2886
2 22 4 -17.1634 2.0491
2 22 6 337.3920 13.3863
2 22 8 -65.7754 5.4772
2 22 10 8.0896 1.4609
2 22 12 -0.0394 9.4884
2 22 14 29.8054 1.2175
2 22 16 3.8350 0.5312
2 22 18 183.4416 8.5168
2 22 20 3.6475 -2.7036
2 22 22 189.1955 0.5115
2 24 2 73.9860 -4.7352
2 24 4 3.9928 -11.2060
2 24 6 19.4460 -4.7465
2 24 8 -19.2007 1.2892
2 24 10 -53.5949 2.3744
2 24 12 -141.0487 -8.4525
2 24 14 -43.3704 7.6296
2 24 16 -78.9593 -9.6314
2 24 18 -27.2507 -0.0138
2 24 20 18.2088 -3.8540
2 24 22 21.1424 3.5829
2 24 24 1.7171 7.7690
2 26 2 415.2298 -1.7431
2 26 4 -55.8791 -11.2792
2 26 6 304.7647 -17.8469
2 26 8 10.6135 0.5185
2 26 10 185.3050 -1.2476
2 26 12 57.9511 -9.1002
2 26 14 -10.5112 5.5421
2 26 16 40.3484 -3.5874
2 26 18 182.8167 -5.1230
2 26 20 5.2985 3.4998
2 26 22 173.2832 2.7347
2 26 24 -53.5876 0.6334
2 26 26 138.7501 9.6635
2 28 2 11.4797 5.7417
2 28 4 -32.8668 -5.4552
2 28 6 -48.0605 1.1182
2 28 8 -62.7703 5.7277
2 28 10 -42.1411 -3.8672
2 28 12 -110.9512 2.7245
2 28 14 -74.6264 -2.2371
2 28 16 -69.7840 -0.7084
2 28 18 -56.6923 -1.2899
2 28 20 -50.0274 -4.2003
2 28 22 -41.2280 -2.1132
2 28 24 -88.3698 0.2498
2 28 26 -77.0094 0.8542
2 28 28 -85.7028 1.0405
2 30 2 300.0973 -1.6498
2 30 4 22.7684 9.9839
2 30 6 65.8938 15.5229
2 30 8 26.2410 -3.2585
2 30 10 -9.2768 1.2425
2 30 12 -8.4200 4.5683
2 30 14 77.4809 -5.5195
2 30 16 24.4840 1.3722
2 30 18 98.7985 -2.7903
2 30 20 -16.1007 0.4888
2 30 22 25.4230 2.6636
2 30 24 -31.0250 -1.9475
2 30 26 130.7176 -7.9052
2 30 28 -50.9741 -2.6567
2 30 30 51.7934 3.9109
2 32 2 -52.7392 8.0312
2 32 4 -48.4854 -2.9524
2 32 6 33.3120 5.4858
2 32 8 -98.0163 -3.6217
2 32 10 -124.2349 -0.5092
2 32 12 -31.1852 6.2553
2 32 14 -106.1905 -2.3445
2 32 16 -48.9534 2.0289
2 32 18 -97.4052 2.2301
2 32 20 -52.8230 -0.9005
2 32 22 -32.6044 -5.5042
2 32 24 -62.2976 4.7911
2 32 26 -91.7536 6.6171
2 32 28 -46.4711 4.4469
2 32 30 -64.5562 -2.7345
2 32 32 -38.3733 -1.9418
2 34 2 132.2176 -4.7450
2 34 4 -46.3221 9.9141
2 34 6 111.7898 -1.4247
2 34 8 -9.2572 -13.3421
2 34 10 70.3746 2.2273
2 34 12 -15.0668 -3.2818
2 34 14 48.6494 3.5006
2 34 16 6.1083 -0.8266
2 34 18 99.1463 -5.3294
2 34 20 -10.7455 -0.3521
2 34 22 -16.9166 7.2311
2 34 24 -27.4291 0.8109
2 34 26 95.8250 -9.6864
2 34 28 -50.8940 -2.6509
2 34 30 63.5230 7.7098
2 34 32 -14.9156 2.4101
2 36 2 3.8743 3.7972
2 36 4 -65.0896 -6.1258
2 36 6 -17.3637 0.4728
2 36 8 -51.0973 7.2080
2 36 10 -78.6644 0.1604
2 36 12 -75.3084 3.0672
2 36 14 -75.7867 1.6011
2 36 16 -2.8640 1.4803
2 36 18 -48.9550 7.0032
2 36 20 -52.6395 -3.5387
2 36 22 -36.3352 -4.5888
2 36 24 -30.9417 1.1050
2 36 26 -31.5198 3.9520
2 36 28 -21.8870 3.5595
2 36 30 14.4787 -3.0610
2 38 2 146.1029 -2.0342
2 38 4 -43.8901 1.1244
2 38 6 107.0867 1.0846
2 38 8 -40.6312 2.7454
2 38 10 103.1752 4.0558
2 38 12 -36.7750 1.9508
2 38 14 118.9576 -3.9251
2 38 16 -61.0646 1.0800
2 38 18 75.9042 1.8669
2 38 20 -34.3979 2.2204
2 38 22 112.2828 -1.5896
2 38 24 -51.1985 -0.3045
2 38 26 32.0424 -2.7255
2 38 28 17.5978 -4.1925
2 40 2 34.2746 0.1834
2 40 4 -68.6469 0.2236
2 40 6 -1.2797 -2.4398
2 40 8 -54.7743 2.2028
2 40 10 -45.2974 -0.1888
2 40 12 -77.2801 1.4859
2 40 14 -48.6190 1.1876
2 40 16 -38.2697 1.2687
2 40 18 -21.0997 5.1795
2 40 20 -4.4066 1.1827
2 40 22 -1.9758 -2.2960
2 40 24 -24.3272 0.8862
2 40 26 -22.2153 0.7962
2 42 2 38.7641 -0.1615
2 42 4 -18.7867 -0.2482
2 42 6 107.6233 -1.2101
2 42 8 -52.7915 -4.5082
2 42 10 90.6828 1.4774
2 42 12 -53.1761 -0.4578
2 42 14 89.5005 1.9765
2 42 16 -40.0700 1.1402
2 42 18 89.4548 -0.6296
2 42 20 -48.3856 -4.9703
2 42 22 66.8904 1.8345
2 44 2 28.2068 0.3563
2 44 4 -61.7068 5.3196
2 44 6 -12.2406 4.5961
2 44 8 -55.9726 -7.7892
2 44 10 -26.7320 4.4808
2 44 12 -36.4443 2.1945
2 44 14 -25.5335 3.7553
2 44 16 -30.2587 -3.2602
2 44 18 -21.8920 0.3529
2 46 2 63.5019 1.7512
2 46 4 -28.4453 5.1416
2 46 6 71.2789 5.9227
2 46 8 -33.7397 -3.9713
2 46 10 53.4964 -4.1129
2 46 12 -18.7365 5.6026
3 7 5 -33.0603 -18.7789
3 9 5 -109.5129 5.8483
3 9 7 -79.5536 11.3789
3 11 5 73.8483 11.8901
3 11 7 -50.9355 -0.7775
3 11 9 44.5267 -12.2307
3 13 5 -76.5644 19.1849
3 13 7 9.6547 0.8050
3 13 9 -71.1498 -0.6727
3 13 11 -62.5032 10.1728
3 15 5 25.5642 11.5052
3 15 7 -40.8984 1.3933
3 15 9 60.2915 1.5282
3 15 11 -48.5732 5.7376
3 15 13 55.2058 9.1271
3 17 5 -76.7566 2.5625
3 17 7 -51.6049 -0.6009
3 17 9 -72.2284 -6.4511
3 17 11 -11.3178 4.0687
3 17 13 -53.6591 -5.5329
3 17 15 -31.4338 -10.2259
3 19 5 18.0168 -4.4428
3 19 7 -23.9322 4.9530
3 19 9 62.9503 -10.1603
3 19 11 -18.9492 -3.5184
3 19 13 65.0623 -6.1361
3 19 15 -56.0170 -1.0941
3 19 17 5.8319 1.0295
3 21 5 23.3455 -12.9287
3 21 7 14.8234 -8.4948
3 21 9 8.6923 9.0155
3 21 11 43.0333 4.5212
3 21 13 54.4037 -3.1682
3 21 15 -21.9414 1.4735
3 21 17 40.3377 -3.3071
3 21 19 28.0951 -3.6123
3 23 5 -22.0349 8.6182
3 23 7 33.3769 5.9941
3 23 9 2.4091 6.1022
3 23 11 8.7683 -4.9511
3 23 13 60.1779 -7.1132
3 23 15 11.7090 0.2310
3 23 17 49.5412 7.4530
3 23 19 8.7785 4.8082
3 23 21 20.7430 6.5572
3 25 5 88.5037 -2.9439
3 25 7 24.7979 -18.0984
3 25 9 105.0123 3.7792
3 25 11 50.1526 1.6489
3 25 13 90.8239 8.6166
3 25 15 96.9648 4.7414
3 25 17 81.3597 -5.2824
3 25 19 72.9017 -9.1919
3 25 21 11.7428 3.9860
3 25 23 48.1085 12.0557
3 27 5 -41.4537 8.9266
3 27 7 51.1308 5.2899
3 27 9 30.6188 0.5216
3 27 11 55.3633 -2.6396
3 27 13 56.6991 -2.7555
3 27 15 23.1587 -0.3209
3 27 17 63.6125 3.5374
3 27 19 -12.1022 2.6803
3 27 21 20.3414 -0.9854
3 27 23 -9.9540 -0.6374
3 27 25 -10.6989 -12.1142
3 29 5 90.7917 -11.3414
3 29 7 77.9660 -6.3552
3 29 9 87.2871 8.1887
3 29 11 42.0564 0.0822
3 29 13 122.5708 -0.2291
3 29 15 74.6608 2.7449
3 29 17 64.0234 -2.1497
3 29 19 61.4519 -3.1209
3 29 21 10.0888 -2.8743
3 29 23 42.9390 2.4780
3 29 25 -14.3682 -2.6445
3 29 27 29.7774 -5.5301
3 31 5 -13.5621 -7.3661
3 31 7 18.9661 4.1561
3 31 9 -6.9376 -2.8635
3 31 11 32.7665 -2.3799
3 31 13 22.1707 -1.8299
3 31 15 27.8574 -1.6965
3 31 17 16.4912 1.9550
3 31 19 -23.7046 -1.8127
3 31 21 -0.9316 0.7711
3 31 23 -23.4763 -2.0894
3 31 25 -11.2485 0.4927
3 31 27 -9.4690 -2.7495
3 31 29 -8.1566 2.0264
3 33 5 14.7603 -1.4852
3 33 7 -13.1048 -0.1809
3 33 9 35.3793 -7.5719
3 33 11 19.2365 5.5346
3 33 13 63.6256 -0.6049
3 33 15 5.5167 -0.7486
3 33 17 16.6516 1.8381
3 33 19 -0.2958 -3.7210
3 33 21 2.7087 0.6157
3 33 23 6.5895 -2.2580
3 33 25 -44.8735 2.9927
3 33 27 10.6771 -4.0456
3 33 29 51.7530 4.6731
3 33 31 -9.3674 -1.5847
3 35 5 5.4478 2.0039
3 35 7 -3.3967 -1.7095
3 35 9 -5.1391 -4.1092
3 35 11 22.0427 3.4803
3 35 13 15.3531 -1.5169
3 35 15 10.7733 -1.3696
3 35 17 -5.2177 -0.8939
3 35 19 -17.4243 -3.6598
3 35 21 -12.4470 -1.8783
3 35 23 -10.0599 0.6466
3 35 25 -7.4778 -0.8838
3 35 27 -13.1154 -2.0145
3 35 29 -23.8762 2.1899
3 35 31 0.8096 -5.7416
3 37 5 -6.8258 9.5194
3 37 7 12.9581 2.5650
3 37 9 -9.6979 2.3563
3 37 11 -20.7459 -1.5761
3 37 13 12.6570 -0.1716
3 37 15 -36.2947 -2.1021
3 37 17 3.4836 -0.6166
3 37 19 -16.2057 2.8982
3 37 21 -6.4646 -2.1898
3 37 23 -16.1780 0.7231
3 37 25 -15.6625 -7.5586
3 37 27 -12.3531 -1.6187
3 37 29 -37.8671 2.4658
3 39 5 32.7800 5.4717
3 39 7 10.0435 -6.6993
3 39 9 17.3783 6.3847
3 39 11 18.0213 -3.7908
3 39 13 4.1118 9.5369
3 39 15 5.0176 1.7363
3 39 17 -7.7113 -4.1335
3 39 19 30.1857 1.9300
3 39 21 -4.7752 -2.1366
3 39 23 4.4500 6.9230
3 39 25 -22.9032 -5.2176
3 39 27 -22.0983 2.8143
3 41 5 -23.9342 12.3834
3 41 7 -3.4178 6.0966
3 41 9 -13.3507 -4.7543
3 41 11 -17.5868 -2.0991
3 41 13 7.8738 -3.4618
3 41 15 2.3991 -6.0918
3 41 17 24.5780 2.9473
3 41 19 -19.9688 5.1214
3 41 21 -5.0329 -3.6398
3 41 23 -15.7130 0.8976
3 43 5 25.3741 -6.3119
3 43 7 3.4780 -5.8401
3 43 9 21.2670 -5.1519
3 43 11 20.5410 8.8608
3 43 13 30.2922 1.6614
3 43 15 14.5696 2.7294
3 43 17 20.1423 -2.4701
3 43 19 11.7402 -6.0364
3 45 5 -6.3637 -2.9893
3 45 7 11.0266 9.1326
3 45 9 -7.9769 -4.0995
3 45 11 4.9591 -0.6639
3 45 13 12.5952 -8.3102
3 45 15 18.6240 1.8272
3 47 5 7.7041 -1.7902
3 47 7 1.3737 -4.0204
4 4 4 859.3468 6.3363
4 6 4 30.4445 1.2193
4 6 6 178.4641 -5.7261
4 8 4 285.9989 3.7742
4 8 6 -147.8049 1.8252
4 8 8 70.0277 8.0664
4 10 4 -95.0434 3.6308
4 10 6 1.1547 -6.3391
4 10 8 -142.0292 2.3016
4 10 10 90.4945 -0.5921
4 12 4 99.8435 6.5602
4 12 6 -330.9169 8.0204
4 12 8 123.5634 -0.7777
4 12 10 -235.6629 0.1754
4 12 12 83.7579 -0.2154
4 14 4 -79.7462 0.1454
4 14 6 -227.4389 6.3329
4 14 8 -96.7487 9.5710
4 14 10 32.0563 -8.6578
4 14 12 -198.0962 -3.2319
4 14 14 98.1960 8.4058
4 16 4 147.2004 3.3026
4 16 6 -296.4988 2.2758
4 16 8 155.3725 -5.9701
4 16 10 -191.4634 12.8751
4 16 12 201.9369 -2.5641
4 16 14 -158.4969 10.2296
4 16 16 180.3167 1.5426
4 18 4 31.7730 -3.8409
4 18 6 -24.7283 4.2695
4 18 8 -120.9854 -2.2646
4 18 10 2.0496 2.9186
4 18 12 -152.7557 11.4694
4 18 14 -22.6637 1.1763
4 18 16 -127.7676 -13.2598
4 18 18 -67.5300 -0.0951
4 20 4 385.7201 3.6008
4 20 6 -70.8656 12.3194
4 20 8 245.2582 -5.3793
4 20 10 -84.7584 -1.5919
4 20 12 111.1297 3.0212
4 20 14 -76.1818 -3.8597
4 20 16 207.7490 0.3114
4 20 18 -71.2703 -1.1118
4 20 20 178.9521 2.5270
4 22 4 94.1258 -0.5247
4 22 6 -40.7866 7.4732
4 22 8 -67.8292 3.4165
4 22 10 -25.6486 -5.6946
4 22 12 -87.9317 -1.7059
4 22 14 -18.3147 -6.2841
4 22 16 -58.9369 2.2782
4 22 18 -35.1888 1.7971
4 22 20 3.6205 6.0821
4 22 22 -32.9589 -0.7321
4 24 4 424.2172 10.2757
4 24 6 -27.6097 -7.8608
4 24 8 247.3071 0.6694
4 24 10 -48.0759 5.5429
4 24 12 199.6906 -5.0705
4 24 14 -7.3783 1.4064
4 24 16 191.3843 6.5169
4 24 18 31.8928 0.6275
4 24 20 201.5314 -5.0597
4 24 22 -19.9019 -4.1878
4 24 24 227.8571 -6.6116
4 26 4 -22.9048 10.1578
4 26 6 -26.8867 -9.6296
4 26 8 -33.1512 -1.5798
4 26 10 10.8913 1.6713
4 26 12 -114.4832 -6.5724
4 26 14 -78.7329 1.1954
4 26 16 -49.5748 7.0703
4 26 18 -41.0579 -4.3337
4 26 20 -10.8251 -7.0258
4 26 22 -56.2552 1.0189
4 26 24 -38.4598 -0.7746
4 26 26 -102.9949 -2.0453
4 28 4 265.5024 2.3680
4 28 6 -7.9390 1.7961
4 28 8 188.9672 -2.4219
4 28 10 -24.7049 -4.2782
4 28 12 126.5351 -2.6718
4 28 14 -1.9961 -6.7245
4 28 16 136.2956 2.2781
4 28 18 6.1452 4.4986
4 28 20 149.6251 -2.2029
4 28 22 -51.5019 -0.6726
4 28 24 98.9419 4.2762
4 28 26 -62.7751 -1.4980
4 28 28 162.0881 -0.9373
4 30 4 -32.0398 2.0491
4 30 6 -3.7685 7.5430
4 30 8 -124.3853 -2.7392
4 30 10 -61.2189 5.0805
4 30 12 -23.8631 0.1810
4 30 14 -86.6884 -5.8176
4 30 16 -90.8473 0.1390
4 30 18 -59.2429 0.7378
4 30 20 -23.2828 2.4464
4 30 22 -48.2897 2.2695
4 30 24 -64.1619 -5.0769
4 30 26 -42.3019 -5.6768
4 30 28 -73.3316 3.8072
4 30 30 -30.3151 1.2255
4 32 4 206.0680 -4.7304
4 32 6 -64.3661 0.7463
4 32 8 88.3396 1.8049
4 32 10 14.2034 -3.8286
4 32 12 51.8802 7.1276
4 32 14 41.9927 -1.1517
4 32 16 91.6785 -6.6160
4 32 18 -47.1803 1.0595
4 32 20 107.6788 3.2802
4 32 22 -52.7723 5.9647
4 32 24 119.6145 -0.9131
4 32 26 -12.6358 -4.4281
4 32 28 117.9302 1.3154
4 32 30 -49.7756 0.9076
4 32 32 96.7518 -3.5388
4 34 4 -45.8898 0.9390
4 34 6 -27.1075 -2.9870
4 34 8 -57.1134 -4.2848
4 34 10 -81.4055 4.6170
4 34 12 -65.1003 2.3690
4 34 14 -43.5773 5.5992
4 34 16 -89.8862 1.0859
4 34 18 -11.4851 -2.4184
4 34 20 -97.7500 -3.4636
4 34 22 -19.6024 4.8381
4 34 24 -57.9288 1.8139
4 34 26 -42.2993 4.6573
4 34 28 -32.8216 4.8991
4 34 30 -33.5520 -1.3008
4 34 32 -29.8250 -3.5390
4 36 4 122.1406 -0.6035
4 36 6 -30.6804 0.2311
4 36 8 121.6761 2.1686
4 36 10 -42.4083 -2.2769
4 36 12 90.8507 1.0560
4 36 14 -10.2825 -3.9869
4 36 16 109.8826 -0.6581
4 36 18 -86.8201 2.7655
4 36 20 130.8189 -2.0005
4 36 22 -45.3792 -5.0567
4 36 24 12.2462 -1.3858
4 36 26 -30.9667 -0.0191
4 36 28 58.4923 -6.5326
4 36 30 -21.3575 -5.5338
4 38 4 -37.1511 3.3788
4 38 6 -75.1252 4.4794
4 38 8 -38.7938 2.0423
4 38 10 -63.4103 2.0503
4 38 12 -57.1045 -7.0140
4 38 14 -57.3589 -1.7830
4 38 16 -44.7560 9.9907
4 38 18 -40.4959 4.7711
4 38 20 -17.8882 3.7165
4 38 22 -27.8872 -0.5549
4 38 24 -5.0128 0.2190
4 38 26 -73.9260 0.9819
4 38 28 17.7329 1.4810
4 40 4 144.5174 0.6055
4 40 6 -66.0694 -0.5582
4 40 8 103.8822 1.1920
4 40 10 -55.3424 -2.9575
4 40 12 131.0376 -2.7423
4 40 14 -46.3085 0.9706
4 40 16 136.1111 1.1647
4 40 18 -62.0455 1.1478
4 40 20 95.7751 -0.6790
4 40 22 -3.1341 -1.4952
4 40 24 82.8783 0.3326
4 40 26 -2.1654 2.3142
4 42 4 -29.2707 1.0774
4 42 6 -49.4610 -2.4070
4 42 8 -33.0736 -0.7745
4 42 10 -73.0515 1.2546
4 42 12 -55.3084 4.2876
4 42 14 -25.2533 -0.4261
4 42 16 -11.1123 -1.6607
4 42 18 -39.3343 -2.6272
4 42 20 16.2682 -1.2415
4 42 22 13.7592 -4.3232
4 44 4 91.0662 -0.7359
4 44 6 -35.3946 2.2187
4 44 8 102.0970 1.7457
4 44 10 -27.9463 2.5469
4 44 12 89.0659 1.7006
4 44 14 -36.3920 -2.1412
4 44 16 58.5173 4.1984
4 44 18 -23.9933 -2.5504
4 46 4 5.0835 -6.5860
4 46 6 -51.7762 3.7590
4 46 8 -8.5867 0.0732
4 46 10 -29.6349 -1.5761
4 46 12 -11.0069 3.2870
5 9 7 16.2564 40.0064
5 11 7 -92.8807 -10.8445
5 11 9 -35.7335 -11.0079
5 13 7 121.1232 -12.4926
5 13 9 -20.9335 -1.4000
5 13 11 105.5650 -10.7672
5 15 7 -159.5839 -3.6303
5 15 9 -30.8427 -5.5414
5 15 11 -128.1103 3.0100
5 15 13 -73.8576 -1.8428
5 17 7 39.1994 3.9984
5 17 9 -83.1873 -12.6424
5 17 11 82.7628 3.2180
5 17 13 -66.7196 -4.4859
5 17 15 63.3157 -6.0283
5 19 7 -38.8156 -5.1501
5 19 9 0.5285 4.0009
5 19 11 1.1101 3.8577
5 19 13 49.4099 3.6814
5 19 15 -7.0527 1.0041
5 19 17 -9.6239 2.7759
5 21 7 11.7100 -14.7421
5 21 9 -1.2316 -1.8631
5 21 11 86.2620 -2.9230
5 21 13 -19.4861 7.7589
5 21 15 57.4052 -1.1088
5 21 17 -40.7703 -2.7366
5 21 19 23.8491 -7.2179
5 23 7 41.8747 1.1994
5 23 9 28.0185 5.0905
5 23 11 39.7425 3.8152
5 23 13 31.8731 4.3189
5 23 15 65.5448 4.7330
5 23 17 55.1915 3.7541
5 23 19 39.3906 -3.8319
5 23 21 42.1411 -5.9706
5 25 7 -14.9857 9.8873
5 25 9 21.9368 0.5624
5 25 11 9.4120 6.9430
5 25 13 0.7056 -3.6288
5 25 15 54.3345 -0.8083
5 25 17 -32.3227 -1.2387
5 25 19 18.8918 8.4456
5 25 21 -14.4088 -0.7654
5 25 23 -12.3730 -1.4494
5 27 7 121.7210 9.1817
5 27 9 54.1044 11.2993
5 27 11 94.1054 0.9204
5 27 13 78.0325 -0.8490
5 27 15 89.4133 4.8628
5 27 17 63.8612 -1.5497
5 27 19 20.2993 -0.7496
5 27 21 68.6573 0.5449
5 27 23 -1.1390 -0.4576
5 27 25 40.7445 -1.8386
5 29 7 -41.0864 -17.3781
5 29 9 27.6682 1.4900
5 29 11 1.0485 -0.1113
5 29 13 16.4263 3.5269
5 29 15 39.2995 0.0406
5 29 17 -20.8351 -0.8638
5 29 19 8.3299 3.6783
5 29 21 -27.4594 0.8520
5 29 23 0.0884 -0.8363
5 29 25 -26.4436 2.1926
5 29 27 -23.9275 6.7873
5 31 7 73.9533 -9.4892
5 31 9 24.9950 2.6274
5 31 11 55.4648 0.1949
5 31 13 20.7397 0.5076
5 31 15 73.9990 1.9179
5 31 17 28.8008 -0.7882
5 31 19 13.4087 -0.9659
5 31 21 32.9198 -1.6117
5 31 23 -19.6298 0.8712
5 31 25 12.7671 -0.9765
5 31 27 -14.0490 -0.3027
5 31 29 36.2293 6.7305
5 33 7 -14.6356 7.2449
5 33 9 5.1038 -3.5578
5 33 11 -10.2050 0.5387
5 33 13 20.9252 0.5059
5 33 15 -3.3998 -1.5139
5 33 17 -23.5921 -3.4744
5 33 19 -15.5129 2.0133
5 33 21 -15.8102 1.8794
5 33 23 -10.2497 3.4968
5 33 25 -26.1221 -2.2062
5 33 27 -2.1936 -5.2252
5 33 29 -15.6453 2.7628
5 33 31 17.7787 -0.2254
5 35 7 1.3185 5.0336
5 35 9 5.6315 -1.3994
5 35 11 20.9428 -1.1450
5 35 13 -17.9178 0.1573
5 35 15 20.0368 -1.0379
5 35 17 -46.2482 0.2482
5 35 19 4.6964 4.7186
5 35 21 -6.5938 -0.4928
5 35 23 -31.6432 1.1881
5 35 25 14.9666 -0.3632
5 35 27 -11.3315 2.1090
5 35 29 12.5501 -3.3397
5 35 31 -9.5215 1.1962
5 37 7 23.5217 -6.4805
5 37 9 18.8675 -2.3525
5 37 11 16.2663 1.6768
5 37 13 4.6849 -1.7250
5 37 15 6.1080 -0.2085
5 37 17 8.2459 1.4497
5 37 19 -1.0036 -0.0556
5 37 21 -0.3483 -1.9298
5 37 23 5.5386 -0.9005
5 37 25 -4.9026 5.2064
5 37 27 -2.9957 5.6536
5 37 29 -12.5975 -8.1573
5 39 7 -17.0153 -7.7927
5 39 9 -15.5637 -7.1003
5 39 11 -23.7969 5.0711
5 39 13 -25.1122 -1.7429
5 39 15 -9.0613 -4.3086
5 39 17 -1.3002 -1.4929
5 39 19 5.7500 3.3139
5 39 21 -26.5184 1.8824
5 39 23 -28.1812 -3.0547
5 39 25 -20.6373 2.2345
5 39 27 -19.3531 -2.0627
5 41 7 30.2072 13.2763
5 41 9 0.9209 -0.5009
5 41 11 36.3714 1.5627
5 41 13 8.9155 1.3002
5 41 15 32.2610 5.7110
5 41 17 14.3750 2.5261
5 41 19 27.2402 -2.6256
5 41 21 26.3731 1.8475
5 41 23 -36.4708 -7.8761
5 43 7 -30.2822 5.2599
5 43 9 10.5899 -5.6624
5 43 11 -24.6930 -0.1791
5 43 13 3.9541 2.8633
5 43 15 35.5282 -2.9984
5 43 17 -18.8986 -4.4233
5 43 19 3.3039 -0.0580
5 45 7 41.4664 -3.5099
5 45 9 11.9339 1.0986
5 45 11 36.2915 -2.3966
5 45 13 9.5391 4.7105
5 45 15 -8.3064 -2.0881
5 47 7 0.9749 -11.0132
6 6 6 -22.0531 2.5922
6 8 6 -153.4189 5.9259
6 8 8 -45.9002 8.5746
6 10 6 69.6653 0.8341
6 10 8 -157.8691 1.5296
6 10 10 85.7569 5.9407
6 12 6 -99.6753 5.5059
6 12 8 -85.4013 -6.2927
6 12 10 -188.6689 5.7761
6 12 12 -77.9108 4.9025
6 14 6 -42.8258 -1.4069
6 14 8 -238.2576 -0.7834
6 14 10 134.4023 -3.9128
6 14 12 -201.0446 7.8539
6 14 14 175.9162 0.9414
6 16 6 -11.2825 4.8381
6 16 8 -147.9170 4.4537
6 16 10 -79.8296 5.1305
6 16 12 -62.2119 9.7109
6 16 14 -141.0304 -5.4723
6 16 16 -39.0320 0.3298
6 18 6 76.3146 -6.5651
6 18 8 56.4349 13.0986
6 18 10 126.7405 -13.4550
6 18 12 -121.1355 -2.1228
6 18 14 163.7417 5.7033
6 18 16 -126.9092 2.6029
6 18 18 176.8465 1.1137
6 20 6 1.5313 16.3723
6 20 8 -21.3266 -1.6890
6 20 10 -45.0937 -0.5930
6 20 12 0.3655 -9.5864
6 20 14 -78.2531 1.5240
6 20 16 -65.0015 -2.3602
6 20 18 -73.7655 14.4798
6 20 20 -60.9746 16.2754
6 22 6 191.3897 3.5811
6 22 8 -35.3281 -3.5874
6 22 10 228.2830 -5.8816
6 22 12 -19.6081 5.5107
6 22 14 172.4600 7.1096
6 22 16 -7.3840 0.8730
6 22 18 166.2981 -7.4031
6 22 20 -33.6740 -1.7780
6 22 22 156.2518 -6.1328
6 24 6 -2.7208 -9.1064
6 24 8 -44.6052 3.4985
6 24 10 -26.8080 1.3236
6 24 12 -84.0617 1.7066
6 24 14 -82.2564 -3.7863
6 24 16 -52.3762 6.9589
6 24 18 6.9698 -1.4752
6 24 20 -90.5843 -2.7955
6 24 22 -39.5449 -5.6004
6 24 24 -117.1341 -6.8925
6 26 6 208.8506 -9.7952
6 26 8 -47.3456 3.0472
6 26 10 -27.8481 3.0131
6 26 12 -10.5674 -3.1769
6 26 14 113.4347 -2.3532
6 26 16 -21.9485 4.3839
6 26 18 136.1642 4.3197
6 26 20 -43.7144 2.3484
6 26 22 79.9296 1.4298
6 26 24 -58.8545 3.6425
6 26 26 143.3208 -6.4615
6 28 6 -96.5375 -2.1896
6 28 8 -51.0701 -1.2640
6 28 10 -82.9043 -1.1449
6 28 12 -63.1264 3.8720
6 28 14 -31.2671 5.4337
6 28 16 -85.0550 -3.6799
6 28 18 -34.6399 -1.0594
6 28 20 -14.5802 -0.8455
6 28 22 -37.8138 -3.1424
6 28 24 -62.7557 -0.4124
6 28 26 -65.6371 -5.9680
6 28 28 -69.4693 -3.9428
6 30 6 49.2254 14.7052
6 30 8 -78.3537 -3.0547
6 30 10 84.1037 0.2969
6 30 12 9.6619 -1.3564
6 30 14 102.9020 -1.8746
6 30 16 -55.1208 0.6466
6 30 18 117.3932 3.5789
6 30 20 -38.5625 -3.4331
6 30 22 120.6770 -6.5322
6 30 24 -50.7305 3.4336
6 30 26 98.6712 1.4633
6 30 28 -58.3508 -2.2137
6 30 30 95.0616 11.9298
6 32 6 -62.3207 -0.6359
6 32 8 -47.4688 5.7212
6 32 10 -74.6961 -6.8647
6 32 12 38.4968 -0.8046
6 32 14 -91.6420 -1.2337
6 32 16 -63.8773 2.4892
6 32 18 -66.4297 0.4031
6 32 20 -26.6181 -0.2463
6 32 22 -35.7030 -0.6629
6 32 24 -8.2077 2.4453
6 32 26 -62.4498 -0.9039
6 32 28 -26.9617 -4.7560
6 32 30 -54.7899 6.2712
6 32 32 -20.0780 -4.3511
6 34 6 41.1775 2.1150
6 34 8 -36.2536 6.8640
6 34 10 44.2553 3.6570
6 34 12 -26.6020 -3.0840
6 34 14 106.8880 -3.7448
6 34 16 -33.2196 4.0987
6 34 18 -21.2746 3.3370
6 34 20 -44.1005 4.8949
6 34 22 113.5326 -6.2068
6 34 24 -52.5732 -1.4287
6 34 26 69.5946 5.0460
6 34 28 -45.1416 -2.2121
6 34 30 67.9471 -7.0630
6 34 32 -32.2611 -2.4376
6 36 6 -47.5042 -3.1526
6 36 8 -42.9631 2.6929
6 36 10 -77.1631 -2.1523
6 36 12 -50.8104 3.8993
6 36 14 -56.0339 2.5943
6 36 16 -77.9682 -0.4722
6 36 18 -55.1584 -0.9735
6 36 20 -41.9884 3.8041
6 36 22 -42.7044 1.1519
6 36 24 0.2548 2.1371
6 36 26 -70.9903 -0.3393
6 36 28 -25.9254 0.0334
6 36 30 -46.4859 0.0885
6 38 6 92.8431 6.9905
6 38 8 -55.3581 -5.7477
6 38 10 109.9543 0.9412
6 38 12 -40.7488 1.6762
6 38 14 101.1409 -1.0450
6 38 16 -65.5935 -6.9010
6 38 18 102.5382 0.5139
6 38 20 -55.3954 -1.7935
6 38 22 88.8261 -2.3085
6 38 24 -66.8123 -1.1155
6 38 26 76.8427 0.3152
6 38 28 -22.9457 -2.1154
6 40 6 -70.9857 -0.7064
6 40 8 -42.4097 -1.7807
6 40 10 -52.3128 0.4984
6 40 12 -45.8247 2.0658
6 40 14 -27.2470 -0.0080
6 40 16 -35.9003 0.1793
6 40 18 -22.8732 1.9944
6 40 20 -6.6351 -1.6021
6 40 22 -14.7919 1.7986
6 40 24 -20.1622 2.9025
6 42 6 115.0707 -3.8562
6 42 8 -50.4163 4.1687
6 42 10 103.6080 -1.7036
6 42 12 -30.3654 -3.0120
6 42 14 87.7863 -2.3037
6 42 16 -34.9118 3.7150
6 42 18 97.8925 -1.6388
6 42 20 -52.4765 0.0579
6 42 22 55.6778 0.4095
6 44 6 -22.0545 1.3138
6 44 8 -35.6409 3.9320
6 44 10 -16.7663 -1.1668
6 44 12 -41.2298 0.1479
6 44 14 -5.6979 0.2292
6 44 16 -6.9407 -0.5807
6 44 18 -11.2180 -0.4349
6 46 6 61.3368 2.0002
6 46 8 -17.6486 0.9090
6 46 10 57.3353 0.2191
6 46 12 -18.0795 -0.0348
7 11 9 85.8985 -15.7914
7 13 9 -79.5793 2.3674
7 13 11 -72.0788 -3.4747
7 15 9 76.3639 -7.5427
7 15 11 -17.8574 8.1527
7 15 13 79.5098 -0.4348
7 17 9 -81.7347 -16.5740
7 17 11 -43.8815 4.1657
7 17 13 12.9463 5.2875
7 17 15 -26.8031 -0.0112
7 19 9 64.1064 13.0883
7 19 11 -10.0277 5.3393
7 19 13 87.4235 -5.0306
7 19 15 10.6720 -1.3788
7 19 17 55.6509 12.0722
7 21 9 5.3668 12.9931
7 21 11 10.4364 1.6242
7 21 13 39.1519 5.3073
7 21 15 27.5343 -0.6602
7 21 17 14.5208 -1.5838
7 21 19 9.4916 13.4386
7 23 9 9.4970 5.5480
7 23 11 -22.2304 -1.1286
7 23 13 55.9003 -6.1786
7 23 15 -39.1776 -4.4448
7 23 17 34.5462 -5.1959
7 23 19 -37.1843 1.1765
7 23 21 17.9700 -6.0638
7 25 9 70.0168 -19.5786
7 25 11 21.3347 -2.2919
7 25 13 55.2970 -5.9340
7 25 15 46.0675 -0.7832
7 25 17 38.9551 2.4297
7 25 19 30.4859 -0.0048
7 25 21 4.9221 -2.9865
7 25 23 48.3463 -8.1849
7 27 9 -38.8834 2.6103
7 27 11 6.5982 -0.7702
7 27 13 6.3853 -7.9385
7 27 15 -25.7624 -3.4553
7 27 17 0.4190 5.8294
7 27 19 -73.6530 -3.1753
7 27 21 11.2896 3.7005
7 27 23 -33.5076 2.0041
7 27 25 -27.7309 5.4883
7 29 9 89.2622 2.7022
7 29 11 23.2617 -0.7814
7 29 13 81.8650 1.3755
7 29 15 37.7871 -1.6101
7 29 17 26.9688 -1.9942
7 29 19 35.5629 -5.2498
7 29 21 -0.4566 -3.4475
7 29 23 36.4903 -2.0260
7 29 25 -12.0938 -0.9734
7 29 27 17.5424 7.4284
7 31 9 -35.6880 9.2408
7 31 11 -8.7178 3.0548
7 31 13 1.1899 -4.2245
7 31 15 -23.6241 0.8322
7 31 17 1.5283 -3.7356
7 31 19 -43.9851 -0.6870
7 31 21 -12.9716 3.2141
7 31 23 -22.5486 1.7019
7 31 25 -7.8274 0.6570
7 31 27 -38.4510 -2.7697
7 31 29 -24.4790 -9.0867
7 33 9 47.5217 -5.1707
7 33 11 7.9144 0.3568
7 33 13 -5.3116 -2.3446
7 33 15 -8.1005 -2.3555
7 33 17 24.1560 -0.3160
7 33 19 -13.5747 1.5271
7 33 21 -2.2135 2.3631
7 33 23 19.8163 -2.4833
7 33 25 -13.8312 -0.2568
7 33 27 6.1709 0.7426
7 33 29 -29.1805 -1.6967
7 33 31 6.5699 -6.6545
7 35 9 14.7974 -4.3023
7 35 11 16.2029 -0.4870
7 35 13 0.8915 2.9673
7 35 15 -15.3917 -2.4614
7 35 17 -2.3632 0.3762
7 35 19 -30.7566 -0.7543
7 35 21 0.2039 -1.9187
7 35 23 7.4863 -0.2919
7 35 25 -10.4353 -0.6067
7 35 27 -22.7282 -0.9317
7 35 29 -3.6687 3.1494
7 35 31 -29.0757 2.0224
7 37 9 2.1432 7.0316
7 37 11 -7.0906 0.6105
7 37 13 16.1250 0.6311
7 37 15 -20.1191 -0.6137
7 37 17 8.6818 2.2606
7 37 19 -15.4797 -1.8948
7 37 21 -5.6472 1.1419
7 37 23 -13.3840 3.6689
7 37 25 -3.0384 1.0195
7 37 27 8.9345 -3.6608
7 37 29 -14.9892 4.3705
7 39 9 25.0826 -5.8873
7 39 11 15.7038 -0.7145
7 39 13 3.8453 -0.4561
7 39 15 4.2326 -0.6083
7 39 17 15.0652 1.3674
7 39 19 22.0812 2.0115
7 39 21 0.1185 -3.7231
7 39 23 -13.3329 -0.9405
7 39 25 -5.2957 1.3881
7 41 9 -26.1892 -0.4684
7 41 11 -4.9924 0.7953
7 41 13 -9.2191 -0.5569
7 41 15 -23.4265 -0.8648
7 41 17 32.7261 -1.0006
7 41 19 -17.7014 1.5583
7 41 21 -19.4905 -4.8326
7 41 23 -15.8736 -2.8653
7 43 9 40.6084 -1.5874
7 43 11 15.1273 -0.2235
7 43 13 28.7194 6.2650
7 43 15 1.0878 1.1500
7 43 17 3.5763 -0.1955
7 43 19 19.0944 -1.7924
7 45 9 -10.6203 14.2003
7 45 11 6.8429 -7.0374
7 45 13 -14.5913 -3.7011
8 8 8 26.3677 3.2350
8 10 8 -169.2016 -1.6505
8 10 10 -186.8777 -11.0052
8 12 8 101.6018 -12.0064
8 12 10 -232.5446 9.6382
8 12 12 278.3768 9.4668
8 14 8 -135.0131 5.1234
8 14 10 -156.1959 12.1824
8 14 12 -120.0707 8.1416
8 14 14 -83.7766 -19.6902
8 16 8 282.0346 -6.8531
8 16 10 -154.5721 -3.4413
8 16 12 233.1606 -0.8397
8 16 14 -101.8947 -0.3979
8 16 16 280.1948 -7.9169
8 18 8 -78.0156 16.9466
8 18 10 -82.4726 -9.2971
8 18 12 -119.0772 -6.9476
8 18 14 -84.9910 -2.0324
8 18 16 -31.0944 15.0872
8 18 18 -151.8336 17.5851
8 20 8 246.6056 -11.4536
8 20 10 37.4501 0.9277
8 20 12 200.5018 4.2200
8 20 14 -48.1343 4.7733
8 20 16 217.6916 -2.3697
8 20 18 -68.2225 2.8516
8 20 20 173.7181 -5.4111
8 22 8 59.4212 12.7236
8 22 10 -55.5410 1.4309
8 22 12 10.2033 2.5138
8 22 14 -148.3236 4.5142
8 22 16 -26.5584 4.4369
8 22 18 -97.5830 3.5120
8 22 20 -26.5475 -7.8080
8 22 22 -67.3923 -0.4734
8 24 8 160.5989 -0.1689
8 24 10 -40.6848 0.2782
8 24 12 42.0521 -0.2139
8 24 14 18.5620 3.4981
8 24 16 133.0016 3.3878
8 24 18 -60.3223 -4.1698
8 24 20 174.1138 3.4493
8 24 22 -14.4688 5.5246
8 24 24 81.1061 4.0225
8 26 8 -53.9450 -5.4726
8 26 10 -140.9274 5.7275
8 26 12 -12.5450 -2.9586
8 26 14 -124.2357 2.3395
8 26 16 42.0936 1.4114
8 26 18 -85.4360 -2.0368
8 26 20 27.6773 1.0210
8 26 22 -89.5830 1.9555
8 26 24 -62.9790 -2.1988
8 26 26 -81.4488 2.2500
8 28 8 -61.1283 8.2076
8 28 10 -1.5720 1.2086
8 28 12 173.0763 1.4436
8 28 14 1.5030 0.3306
8 28 16 118.6799 4.0124
8 28 18 10.4648 -1.9608
8 28 20 128.6399 -4.3182
8 28 22 -77.8027 1.9102
8 28 24 144.5205 0.6059
8 28 26 -29.2158 -0.5939
8 28 28 92.2408 -0.9516
8 30 8 -26.3984 -8.5925
8 30 10 0.5978 -2.2201
8 30 12 -22.9213 7.9438
8 30 14 -43.2625 -1.2847
8 30 16 8.1778 -3.5819
8 30 18 -70.0511 -0.6523
8 30 20 -17.4789 -2.5146
8 30 22 -27.2527 -1.1456
8 30 24 -51.3736 2.7913
8 30 26 -59.9952 -0.6983
8 30 28 -53.2806 -4.3705
8 30 30 -47.8379 3.7217
8 32 8 100.8558 14.9447
8 32 10 -6.2442 -2.7223
8 32 12 97.9372 -8.1572
8 32 14 -48.1849 1.8842
8 32 16 113.4065 0.5100
8 32 18 -57.4640 -0.6550
8 32 20 78.1553 0.2777
8 32 22 -53.9894 -0.8182
8 32 24 93.1078 -2.0182
8 32 26 -41.7917 1.8606
8 32 28 69.1446 2.0151
8 32 30 -23.7155 -2.3753
8 32 32 49.7980 14.2608
8 34 8 -73.5683 -10.8492
8 34 10 -3.1591 -4.6239
8 34 12 -71.9047 -6.1468
8 34 14 -52.5871 2.3785
8 34 16 -108.6041 -4.9953
8 34 18 -46.2700 -4.0913
8 34 20 -42.9286 4.1329
8 34 22 -1.2788 -0.1795
8 34 24 -13.0760 -3.6000
8 34 26 -29.6284 1.4072
8 34 28 -35.7095 0.8368
8 34 30 -31.5939 -3.4648
8 34 32 -37.2902 5.8321
8 36 8 76.5349 7.2014
8 36 10 -26.2958 2.9248
8 36 12 108.3131 0.4804
8 36 14 -73.8996 -1.7052
8 36 16 128.5060 4.1698
8 36 18 -67.8154 0.5583
8 36 20 93.2192 -1.4242
8 36 22 -46.0086 0.4867
8 36 24 95.3873 1.5535
8 36 26 -27.4112 0.9434
8 36 28 59.2779 0.8492
8 36 30 -30.5956 0.1809
8 38 8 -33.0256 -12.1367
8 38 10 -65.9360 1.8792
8 38 12 -63.2745 9.4866
8 38 14 -45.3884 -4.3329
8 38 16 11.9479 -3.3818
8 38 18 -19.1028 2.3624
8 38 20 -25.0694 1.7879
8 38 22 -41.1104 -1.3709
8 38 24 -32.8485 0.6476
8 38 26 -12.5510 -0.2363
8 38 28 -22.3870 -1.5515
8 40 8 119.0900 0.1043
8 40 10 -2.0959 0.0869
8 40 12 141.0378 -0.1698
8 40 14 -60.5607 -3.6831
8 40 16 92.9348 1.4585
8 40 18 -40.6865 2.6195
8 40 20 103.2848 0.2254
8 40 22 -72.6317 -3.3791
8 40 24 52.4490 -1.1452
8 42 8 -29.2157 -0.2205
8 42 10 9.4188 -3.7237
8 42 12 -21.0861 -4.8055
8 42 14 -39.4936 1.4772
8 42 16 -36.2223 1.1387
8 42 18 -34.9191 0.4142
8 42 20 -23.8252 0.0458
8 44 8 118.8511 -1.7383
8 44 10 -53.4435 -2.6046
8 44 12 92.7948 -0.0807
8 44 14 -15.8695 6.0294
8 44 16 83.3727 -3.5639
8 46 8 -44.2600 5.8886
8 46 10 -25.3365 -2.6963
9 13 11 86.2432 24.6119
9 15 11 -39.1315 4.3003
9 15 13 -13.0047 -5.9854
9 17 11 91.0521 -3.5131
9 17 13 5.6188 2.1231
9 17 15 68.4789 -10.0460
9 19 11 -50.1160 -2.5223
9 19 13 -19.5729 3.6071
9 19 15 -4.2846 1.1132
9 19 17 -17.6007 -9.4923
9 21 11 29.2995 -4.7441
9 21 13 -43.2537 -6.6737
9 21 15 50.3645 4.3123
9 21 17 -35.2785 -11.1045
9 21 19 12.6663 2.6932
9 23 11 14.9244 -5.1547
9 23 13 11.9006 -4.1021
9 23 15 13.6172 0.7448
9 23 17 24.9210 6.5099
9 23 19 -2.4597 -2.1646
9 23 21 18.4869 -4.6984
9 25 11 -17.8449 -8.7568
9 25 13 -20.2426 -2.6423
9 25 15 23.7720 -4.5741
9 25 17 -40.8159 0.9898
9 25 19 31.3168 4.5719
9 25 21 -23.8695 -1.0711
9 25 23 1.1570 -8.3192
9 27 11 50.9957 -0.8921
9 27 13 20.1909 1.8882
9 27 15 29.7354 -1.2828
9 27 17 19.6710 -0.5466
9 27 19 -9.3972 1.4047
9 27 21 24.4872 -0.1889
9 27 23 -11.1229 2.8905
9 27 25 12.5504 9.1904
9 29 11 -26.8990 -4.2863
9 29 13 -9.3689 -4.4567
9 29 15 -5.7866 4.1248
9 29 17 -48.7832 -1.8712
9 29 19 -8.5992 -0.1805
9 29 21 -81.4099 -0.9721
9 29 23 -1.1862 4.3587
9 29 25 -28.1603 3.0918
9 29 27 -25.4554 7.6396
9 31 11 49.5192 -6.3340
9 31 13 3.2316 -4.1545
9 31 15 30.4232 3.5383
9 31 17 20.4351 1.3811
9 31 19 -10.1475 1.4221
9 31 21 19.9418 -0.6655
9 31 23 1.5518 0.0595
9 31 25 21.9015 -3.0145
9 31 27 -14.2517 1.0809
9 31 29 -7.2605 -1.5329
9 33 11 -27.0005 -4.1656
9 33 13 -0.0748 -0.8222
9 33 15 -6.8612 -0.2037
9 33 17 -33.2643 0.7635
9 33 19 -13.6928 -2.3629
9 33 21 -27.3052 -0.6794
9 33 23 7.6553 2.9034
9 33 25 -26.8443 1.4334
9 33 27 -23.1262 -2.1186
9 33 29 -20.8353 2.8903
9 33 31 -21.3016 6.9010
9 35 11 26.9181 1.0031
9 35 13 -11.4639 0.6591
9 35 15 1.7752 1.6658
9 35 17 -24.2577 -1.5645
9 35 19 -10.1051 -1.5260
9 35 21 -1.4718 -5.2253
9 35 23 -9.1246 0.1393
9 35 25 -5.0408 3.3125
9 35 27 -22.1901 -1.4383
9 35 29 0.7298 -1.4928
9 35 31 -14.6128 6.5962
9 37 11 21.7944 6.0056
9 37 13 9.8433 2.3157
9 37 15 4.3739 0.6025
9 37 17 -14.7482 0.3246
9 37 19 14.3943 3.7521
9 37 21 -3.9144 2.9334
9 37 23 23.4025 -1.8537
9 37 25 -1.1494 -0.5838
9 37 27 -11.0954 1.4286
9 37 29 -21.0281 -3.1623
9 39 11 -3.7055 2.8515
9 39 13 0.7251 -0.6383
9 39 15 -4.5216 -0.2111
9 39 17 -10.3406 -0.1615
9 39 19 5.7247 0.8158
9 39 21 -9.2498 2.2215
9 39 23 6.9963 -0.6424
9 39 25 -2.7394 1.6704
9 41 11 31.2876 -1.4569
9 41 13 -2.7972 0.9661
9 41 15 8.8093 0.1608
9 41 17 -0.1316 0.8601
9 41 19 10.7204 -1.6236
9 41 21 12.4315 -1.3066
9 41 23 -7.2223 1.4196
9 43 11 -15.0737 -7.4448
9 43 13 -2.2605 -1.7956
9 43 15 -7.6769 2.0178
9 43 17 -16.1461 -4.4721
9 43 19 -0.4806 4.3981
9 45 11 33.8940 1.8464
9 45 13 10.1647 8.6662
10 10 10 71.3466 -0.8828
10 12 10 -138.3055 1.8556
10 12 12 -123.6708 -0.0941
10 14 10 300.1174 -10.6992
10 14 12 -92.0544 2.3798
10 14 14 323.3687 -13.7572
10 16 10 -154.7190 7.0258
10 16 12 -123.3274 -19.6152
10 16 14 -64.2364 10.7892
10 16 16 -123.0831 1.8246
10 18 10 236.3970 5.0070
10 18 12 -113.2363 -0.5501
10 18 14 217.1191 -4.8464
10 18 16 -102.2542 -2.1682
10 18 18 235.3476 -5.4680
10 20 10 -118.1238 -3.1340
10 20 12 -111.2495 4.6085
10 20 14 -59.6577 3.4723
10 20 16 -156.7933 2.6331
10 20 18 -66.9717 -13.3136
10 20 20 -165.7098 -6.1697
10 22 10 111.0400 -0.9998
10 22 12 -109.3188 -3.1047
10 22 14 165.6054 -11.8806
10 22 16 -64.9407 -4.7961
10 22 18 32.5367 6.2303
10 22 20 -26.5033 -1.2730
10 22 22 188.8199 -2.7640
10 24 10 -57.6679 -1.3995
10 24 12 -90.1698 -2.4911
10 24 14 -6.0736 2.8379
10 24 16 -97.6991 7.5271
10 24 18 25.4816 1.9384
10 24 20 -59.0508 -3.0063
10 24 22 -7.5196 -0.0392
10 24 24 -36.9135 1.4439
10 26 10 98.2334 -4.8941
10 26 12 -36.8907 -0.7363
10 26 14 124.1493 5.3510
10 26 16 -55.2353 -1.0099
10 26 18 146.9501 -9.3115
10 26 20 -26.8502 -6.7633
10 26 22 111.0324 1.4757
10 26 24 -95.8566 -1.3006
10 26 26 98.2944 2.0182
10 28 10 35.1100 -3.1677
10 28 12 -37.8244 -0.1067
10 28 14 12.5222 -6.2381
10 28 16 -49.3834 1.0623
10 28 18 7.7061 -1.1180
10 28 20 -63.9045 -1.2151
10 28 22 -15.8559 0.0662
10 28 24 -87.2641 1.4665
10 28 26 -44.9148 1.0489
10 28 28 -33.4369 -2.1969
10 30 10 36.8945 1.8360
10 30 12 9.2008 1.1017
10 30 14 100.2334 2.1724
10 30 16 -31.4265 2.2562
10 30 18 112.4379 0.3487
10 30 20 -86.9251 7.8498
10 30 22 0.7090 3.4027
10 30 24 -33.5251 1.4538
10 30 26 100.0640 -0.9486
10 30 28 -64.8055 -0.0807
10 30 30 83.2502 -5.7294
10 32 10 -8.6545 0.9748
10 32 12 -105.8182 3.5056
10 32 14 -58.2551 0.2298
10 32 16 -50.2240 -8.7510
10 32 18 -24.5155 -6.5440
10 32 20 -68.0384 3.6115
10 32 22 -37.3160 0.7712
10 32 24 -26.3609 -1.9736
10 32 26 -78.0368 -1.6965
10 32 28 -7.5960 1.5686
10 32 30 -53.2412 0.1119
10 32 32 6.4433 3.4310
10 34 10 84.4022 8.0047
10 34 12 -30.8200 3.8092
10 34 14 -21.1408 8.4475
10 34 16 -49.7828 0.1699
10 34 18 99.2698 -4.5652
10 34 20 -43.8969 0.5013
10 34 22 73.5082 4.9080
10 34 24 -17.4120 -1.6674
10 34 26 91.1099 -1.5400
10 34 28 -63.3110 1.7460
10 34 30 58.4791 5.3716
10 34 32 4.2645 -2.6967
10 36 10 -64.3930 -5.4646
10 36 12 -70.3599 0.1196
10 36 14 -38.7823 -6.4551
10 36 16 -53.7320 0.3487
10 36 18 -10.2199 3.0355
10 36 20 3.0471 -1.2835
10 36 22 -27.8073 -1.5171
10 36 24 -23.5410 -2.0029
10 36 26 -1.0313 1.1916
10 36 28 -17.3027 -1.1659
10 36 30 -17.1541 -0.9404
10 38 10 61.0464 -5.2672
10 38 12 -62.6996 -1.2059
10 38 14 118.6510 -0.1368
10 38 16 -47.5268 5.6025
10 38 18 124.8842 -1.8229
10 38 20 -43.3865 0.4900
10 38 22 21.8603 -0.5345
10 38 24 -51.2304 1.0605
10 38 26 57.9515 -0.7327
10 40 10 -23.1770 -2.2272
10 40 12 -56.4563 0.3917
10 40 14 -42.8241 -0.5481
10 40 16 -34.6989 -0.6034
10 40 18 -27.3931 2.4166
10 40 20 -58.7911 1.4498
10 40 22 -1.9646 -3.3209
10 40 24 -32.5311 -0.3470
10 42 10 119.8227 2.9765
10 42 12 22.2694 2.5423
10 42 14 52.6129 -0.3990
10 42 16 -67.2920 -3.4586
10 42 18 -4.2266 1.9789
10 42 20 -21.7104 -1.6298
10 44 10 25.1564 2.8043
10 44 12 -27.9313 -0.5414
10 44 14 26.6172 0.0545
10 44 16 -38.9222 -0.7713
11 15 13 75.8241 -0.3215
11 17 13 -53.0792 14.7248
11 17 15 -26.9339 1.2910
11 19 13 29.3632 0.0230
11 19 15 -65.8016 6.0777
11 19 17 33.9907 -2.2157
11 21 13 -28.1424 -16.2836
11 21 15 -14.7628 -0.5571
11 21 17 -8.5643 -1.8915
11 21 19 -13.5312 -1.9804
11 23 13 13.5930 15.4432
11 23 15 -4.9707 2.7874
11 23 17 31.8078 -5.3349
11 23 19 -20.6355 -0.1117
11 23 21 20.8528 9.9384
11 25 13 5.0626 16.2494
11 25 15 -1.3838 7.7196
11 25 17 1.1328 -2.0911
11 25 19 17.9460 2.0331
11 25 21 -15.4520 0.7348
11 25 23 7.2501 3.4746
11 27 13 -21.3568 3.8662
11 27 15 -35.0300 1.9530
11 27 17 18.2856 3.7579
11 27 19 -41.4328 1.0156
11 27 21 -6.4478 -6.1360
11 27 23 -52.0621 -0.6215
11 27 25 17.1857 -5.2671
11 29 13 48.1658 -11.3317
11 29 15 0.9024 4.2635
11 29 17 6.0093 1.8220
11 29 19 1.7071 -3.1744
11 29 21 -14.1693 0.9092
11 29 23 -9.5587 1.3196
11 29 25 -4.0513 1.2712
11 29 27 7.9324 -6.0591
11 31 13 -23.6148 -0.3402
11 31 15 16.2871 3.6205
11 31 17 -2.2221 0.7825
11 31 19 -48.5406 -2.1437
11 31 21 -6.5040 0.6732
11 31 23 -47.0065 -1.5085
11 31 25 -10.0679 2.8668
11 31 27 -31.0039 -1.0908
11 31 29 -12.6951 -2.1231
11 33 13 32.0550 4.5500
11 33 15 2.2390 0.5077
11 33 17 8.4806 0.7503
11 33 19 9.3197 1.3791
11 33 21 -9.3573 0.5609
11 33 23 -2.4399 -1.8772
11 33 25 -6.6989 -1.2793
11 33 27 13.7870 0.6094
11 33 29 -2.6743 -5.1475
11 33 31 3.9583 -2.1359
11 35 13 -10.8492 -1.7095
11 35 15 -11.5706 0.1438
11 35 17 -17.7161 -1.1251
11 35 19 -20.5718 2.7525
11 35 21 -5.6419 -0.5496
11 35 23 -40.6705 2.8289
11 35 25 -4.9060 -0.4272
11 35 27 -14.8160 -0.4382
11 35 29 -11.5440 0.5149
11 37 13 13.4000 -4.7017
11 37 15 -20.6015 -1.3431
11 37 17 1.2925 1.9664
11 37 19 0.1431 -1.2501
11 37 21 2.4910 -4.6182
11 37 23 -22.8692 0.9003
11 37 25 -13.6633 -2.1383
11 37 27 0.6597 -6.5455
11 39 13 6.2742 -2.8814
11 39 15 -1.9891 -1.4002
11 39 17 7.9056 0.6830
11 39 19 -13.4098 -0.1575
11 39 21 8.8103 -1.2180
11 39 23 5.2897 -3.6502
11 39 25 18.1563 -1.7430
11 41 13 -5.5362 5.9360
11 41 15 -0.3135 -3.8404
11 41 17 -19.2362 -1.3884
11 41 19 -11.3592 0.4186
11 41 21 -10.4122 -1.0909
11 43 13 15.6599 -4.0559
11 43 15 -3.1789 2.9861
11 43 17 -3.1492 1.5296
12 12 12 454.9914 -22.8903
12 14 12 -218.3013 -0.2961
12 14 14 -137.5553 0.5313
12 16 12 414.4867 -4.1994
12 16 14 -224.3511 4.4729
12 16 16 272.6349 0.2310
12 18 12 -76.3363 29.5911
12 18 14 -144.7207 7.1234
12 18 16 -107.8292 -3.0864
12 18 18 -141.6901 -18.8502
12 20 12 217.2150 -15.0619
12 20 14 -110.8827 -8.0021
12 20 16 203.7446 8.1378
12 20 18 -100.8341 -5.7040
12 20 20 173.5250 1.5151
12 22 12 -24.1162 3.6610
12 22 14 -85.0096 1.1953
12 22 16 -35.5367 -4.3821
12 22 18 -85.1110 -0.0462
12 22 20 -59.0155 4.4121
12 22 22 -69.0094 4.6362
12 24 12 198.5083 -1.0853
12 24 14 -11.1515 -7.4338
12 24 16 184.8958 -2.4625
12 24 18 -79.6224 -4.4590
12 24 20 152.6093 -2.7007
12 24 22 -53.3563 -2.8089
12 24 24 125.8547 2.4994
12 26 12 69.8909 -3.3836
12 26 14 -67.6214 1.6952
12 26 16 36.8799 2.2733
12 26 18 -41.8573 -1.3969
12 26 20 7.2047 2.0267
12 26 22 -28.7022 -3.0997
12 26 24 -26.9982 5.3897
12 26 26 -69.6532 6.5187
12 28 12 117.4919 6.3697
12 28 14 -55.6588 -1.2671
12 28 16 151.0957 -7.4875
12 28 18 -86.4357 1.1492
12 28 20 121.1777 4.6590
12 28 22 -62.7638 -2.5824
12 28 24 101.4881 1.1534
12 28 26 -63.6563 1.6444
12 28 28 135.3729 -0.6614
12 30 12 -45.8911 -16.4872
12 30 14 -70.6331 -2.1432
12 30 16 6.5213 3.0570
12 30 18 -49.9201 -4.4281
12 30 20 -54.1554 -2.3608
12 30 22 -12.5995 3.0430
12 30 24 -65.1738 -0.5623
12 30 26 -38.2774 -1.0909
12 30 28 -30.4401 0.3658
12 30 30 -33.2692 -0.6377
12 32 12 128.1707 22.4190
12 32 14 -52.3241 4.9216
12 32 16 130.1742 3.5711
12 32 18 -49.7910 4.2896
12 32 20 104.6214 5.3729
12 32 22 -86.8406 1.8080
12 32 24 115.9135 2.1904
12 32 26 -23.7558 1.8731
12 32 28 -3.0617 0.9998
12 32 30 -11.9468 3.3287
12 32 32 78.9103 -15.4659
12 34 12 -90.3375 -2.7378
12 34 14 -28.4096 -6.9128
12 34 16 -61.2147 4.6791
12 34 18 -15.9146 -0.9811
12 34 20 -16.1020 -2.2283
12 34 22 13.0229 -1.5387
12 34 24 -24.4955 1.2064
12 34 26 -24.0984 -0.9347
12 34 28 -29.4968 -0.0438
12 34 30 -5.0135 1.1589
12 36 12 123.2038 10.1835
12 36 14 -86.7478 3.2834
12 36 16 92.8478 -8.3279
12 36 18 -40.0425 1.3669
12 36 20 97.0612 3.3748
12 36 22 -41.8648 -0.8932
12 36 24 89.1586 0.4743
12 36 26 -39.6888 -1.4507
12 36 28 71.1027 0.0444
12 38 12 -66.5781 -21.0932
12 38 14 -81.4976 -3.2944
12 38 16 -27.9844 0.2352
12 38 18 -33.5206 -3.7265
12 38 20 -25.9405 0.6960
12 38 22 -11.7184 0.6014
12 38 24 -38.4945 -1.4627
12 38 26 -15.6174 -0.1926
12 40 12 89.0132 2.3974
12 40 14 -45.9571 1.4706
12 40 16 56.0875 -3.6039
12 40 18 -73.5264 -1.6922
12 40 20 76.0404 -1.2239
12 40 22 -54.1873 0.3755
12 42 12 -13.3760 10.3159
12 42 14 -23.7632 0.1890
12 42 16 -14.1813 1.7777
12 42 18 -34.2970 -5.7066
12 44 12 113.6941 5.8980
12 44 14 -11.7287 -4.8519
13 17 15 -3.1226 7.1197
13 19 15 -27.9603 1.1977
13 19 17 -37.3909 -5.6531
13 21 15 27.3797 8.2947
13 21 17 6.9462 -6.0048
13 21 19 19.3779 -19.6337
13 23 15 -19.5222 0.7846
13 23 17 -1.3738 3.0287
13 23 19 -32.5841 3.1043
13 23 21 -25.2538 9.2706
13 25 15 -2.5816 6.7357
13 25 17 -18.2795 3.9352
13 25 19 23.3887 -1.7838
13 25 21 -34.0252 -6.8869
13 25 23 15.0771 0.7810
13 27 15 -12.2038 -2.1310
13 27 17 6.4140 -2.9650
13 27 19 -12.4155 3.3381
13 27 21 0.8617 0.4507
13 27 23 -7.2543 -4.7848
13 27 25 -1.6421 -11.4251
13 29 15 3.3360 1.8718
13 29 17 -26.6171 -3.6738
13 29 19 10.4049 -4.5288
13 29 21 -57.1741 -0.5028
13 29 23 -0.5824 2.3523
13 29 25 -32.7437 0.1975
13 29 27 12.5394 2.1829
13 31 15 10.0259 -0.6373
13 31 17 7.4767 0.8333
13 31 19 -6.3626 -1.0245
13 31 21 -14.4275 -2.1421
13 31 23 -15.0340 1.3119
13 31 25 -13.2645 1.1686
13 31 27 6.8079 2.6306
13 31 29 6.2022 8.9184
13 33 15 -0.7071 0.1105
13 33 17 5.5533 2.7766
13 33 19 -11.5459 1.0217
13 33 21 -32.9529 0.4497
13 33 23 5.9610 1.8615
13 33 25 -21.7249 0.1775
13 33 27 -6.6013 -1.8266
13 33 29 2.3378 -0.8140
13 33 31 -15.3674 5.2741
13 35 15 1.4536 0.2067
13 35 17 -1.4252 -1.8370
13 35 19 2.4874 2.4733
13 35 21 -6.3961 5.4949
13 35 23 -23.5603 0.3642
13 35 25 2.9773 -0.3770
13 35 27 13.5243 0.7293
13 35 29 -22.0467 -5.3295
13 37 15 -8.4049 -2.2173
13 37 17 -5.5257 0.8435
13 37 19 4.9962 2.8354
13 37 21 -29.7097 -2.8581
13 37 23 -8.3030 -5.2275
13 37 25 -20.2340 4.0116
13 37 27 -10.5017 1.5792
13 39 15 10.5852 0.3289
13 39 17 -1.8371 0.3414
13 39 19 15.5020 -1.3744
13 39 21 -26.0981 -6.7757
13 39 23 -15.5992 0.8782
13 41 15 -0.1176 -1.0715
13 41 17 6.6725 2.7494
13 41 19 -31.7475 6.8133
13 41 21 -7.4532 7.0612
13 43 15 13.7592 2.7590
14 14 14 83.9112 16.8038
14 16 14 -185.0699 -3.0427
14 16 16 -195.5615 -5.0071
14 18 14 284.6815 -2.3483
14 18 16 -117.3232 -5.0083
14 18 18 173.3262 -3.6059
14 20 14 -88.2170 -11.4341
14 20 16 -92.6856 2.6961
14 20 18 -67.2830 11.4571
14 20 20 -87.4238 -7.9841
14 22 14 140.1325 13.4231
14 22 16 -111.8793 -4.5520
14 22 18 184.8711 -1.7413
14 22 20 -60.2506 -5.3687
14 22 22 -19.2527 2.9885
14 24 14 38.8840 0.4184
14 24 16 -88.5333 1.2221
14 24 18 21.9709 1.3109
14 24 20 -81.6307 1.3481
14 24 22 -15.2085 1.3668
14 24 24 -60.6540 -0.8352
14 26 14 170.6398 -8.9566
14 26 16 -20.4336 2.9343
14 26 18 41.0019 2.0638
14 26 20 -63.7143 2.6515
14 26 22 152.1720 2.5158
14 26 24 -32.8174 -4.4122
14 26 26 94.8791 -7.2489
14 28 14 14.7654 11.7285
14 28 16 -79.7339 -1.3749
14 28 18 -7.9733 -2.1755
14 28 20 -29.4180 -1.2267
14 28 22 -17.8971 4.6422
14 28 24 -18.0742 2.3260
14 28 26 -64.9547 0.5675
14 28 28 -8.3137 5.1078
14 30 14 119.8103 -0.4825
14 30 16 -79.2964 2.9593
14 30 18 115.6030 0.7202
14 30 20 -52.0868 -3.4768
14 30 22 109.7598 2.2281
14 30 24 -53.5412 -2.3914
14 30 26 101.1273 0.9224
14 30 28 -41.0123 0.9613
14 30 30 79.1328 -12.9236
14 32 14 -30.2150 -6.0803
14 32 16 -25.1131 -4.3795
14 32 18 -55.4270 3.5414
14 32 20 -6.5480 0.4718
14 32 22 -21.5330 0.5898
14 32 24 -5.7063 -0.5943
14 32 26 -65.0175 -2.1769
14 32 28 -7.3552 2.3391
14 32 30 -49.2224 -0.8061
14 32 32 12.1807 -5.4012
14 34 14 145.9064 -18.2302
14 34 16 -28.8333 -3.3904
14 34 18 80.0905 1.1148
14 34 20 -88.2044 3.4322
14 34 22 88.2334 0.3312
14 34 24 -19.0647 1.4896
14 34 26 57.7529 -0.1250
14 34 28 -32.9671 3.3917
14 34 30 63.3588 5.8562
14 36 14 -38.4113 6.9263
14 36 16 -35.7922 0.4299
14 36 18 -46.2181 -3.0010
14 36 20 -15.4634 -4.7970
14 36 22 -64.6006 -1.3050
14 36 24 -16.0755 2.0765
14 36 26 -8.8626 -2.2883
14 36 28 -15.6746 2.0305
14 38 14 16.0818 5.4755
14 38 16 -48.0880 5.9059
14 38 18 53.8275 -2.8142
14 38 20 -51.4023 3.0118
14 38 22 58.9727 2.3466
14 38 24 -31.1299 -6.4785
14 40 14 -51.6412 2.9804
14 40 16 -58.9389 -0.6364
14 40 18 8.2943 -1.8877
14 40 20 2.6511 1.9362
14 40 22 -18.5781 0.3604
14 42 14 104.4357 -11.0460
14 42 16 -42.1589 2.8023
14 42 18 50.9358 -1.0280
15 19 17 22.2347 3.1226
15 21 17 -21.0855 6.3594
15 21 19 -19.3952 3.9367
15 23 17 23.5376 -5.0525
15 23 19 -2.4690 1.0820
15 23 21 20.2745 4.2312
15 25 17 -32.8295 -11.0068
15 25 19 -7.4924 4.3764
15 25 21 -14.5088 3.0332
15 25 23 -15.4607 -7.0583
15 27 17 21.4059 -9.5386
15 27 19 -17.6608 -1.5676
15 27 21 34.1082 0.9895
15 27 23 -27.6396 -3.2073
15 27 25 19.4550 -0.5567
15 29 17 -17.5907 5.4496
15 29 19 -3.5009 1.6198
15 29 21 -21.8245 -2.4512
15 29 23 -6.1958 3.3506
15 29 25 -1.2990 0.0425
15 29 27 -7.7483 1.3425
15 31 17 -3.8872 0.8246
15 31 19 -31.5308 -4.4710
15 31 21 2.3939 -1.7882
15 31 23 -37.0083 3.2012
15 31 25 0.6909 3.2437
15 31 27 -9.9603 0.9443
15 31 29 14.6624 -1.6334
15 33 17 -0.9603 -6.0891
15 33 19 -18.0130 -1.0530
15 33 21 9.5105 -1.7872
15 33 23 -22.9884 -3.1216
15 33 25 13.2870 -1.6236
15 33 27 -4.6600 1.5732
15 33 29 -16.3255 -1.9550
15 33 31 15.8471 -1.6906
15 35 17 -19.0668 -1.8147
15 35 19 -6.5901 -0.0780
15 35 21 -19.9416 -1.0078
15 35 23 39.8688 -1.0916
15 35 25 -8.6307 -0.6120
15 35 27 -28.0569 1.2228
15 35 29 -5.2226 1.2731
15 37 17 8.0495 4.4216
15 37 19 -10.9370 -0.9094
15 37 21 6.8422 0.6766
15 37 23 -29.9690 2.4926
15 37 25 19.6743 -2.3916
15 39 17 -4.5482 6.6847
15 39 19 -6.4810 5.7325
15 39 21 -12.5128 1.5600
15 39 23 -15.2584 0.4544
15 41 17 8.8605 -3.7363
15 41 19 -9.5946 -1.2646
16 16 16 307.4038 -0.9742
16 18 16 -113.9593 0.8541
16 18 18 -126.8160 -1.0112
16 20 16 198.5233 -1.7001
16 20 18 -79.7142 -0.5532
16 20 20 148.7599 6.9784
16 22 16 -8.2853 1.7116
16 22 18 -54.4330 -0.7100
16 22 20 -29.9189 9.0622
16 22 22 -41.5096 0.5925
16 24 16 130.0986 6.1357
16 24 18 -85.4172 -2.7552
16 24 20 150.3755 -2.0052
16 24 22 -52.3891 -1.9810
16 24 24 121.7887 8.0172
16 26 16 -36.2744 5.3714
16 26 18 -51.3482 4.9153
16 26 20 15.0542 0.6387
16 26 22 -10.1321 -9.6984
16 26 24 -20.8691 0.7370
16 26 26 -38.1938 12.7766
16 28 16 181.2716 4.5702
16 28 18 -56.5526 -4.8715
16 28 20 97.4010 3.7120
16 28 22 -38.2840 -2.1938
16 28 24 114.8226 -1.8997
16 28 26 -38.7494 2.4163
16 28 28 97.3326 -4.5398
16 30 16 -21.9058 -2.6179
16 30 18 -36.7419 -5.9632
16 30 20 0.5181 11.6977
16 30 22 -17.7077 3.4138
16 30 24 -53.9249 3.6131
16 30 26 -10.4410 -0.4684
16 30 28 -34.0036 -0.9108
16 30 30 5.7541 6.4553
16 32 16 89.8363 -10.6750
16 32 18 -52.8222 3.2521
16 32 20 111.9616 -3.1414
16 32 22 -21.6588 -0.8324
16 32 24 95.4381 0.1191
16 32 26 -23.1243 -6.6998
16 32 28 97.4096 0.3795
16 32 30 -25.2089 3.1093
16 34 16 3.4157 -4.8178
16 34 18 -68.4315 -1.2121
16 34 20 -50.5336 2.4194
16 34 22 -41.8125 0.7143
16 34 24 -34.7819 -1.8625
16 34 26 15.9169 2.2847
16 34 28 -22.8884 0.8929
16 36 16 137.5728 7.7101
16 36 18 -31.1546 -0.7606
16 36 20 -23.5914 -1.3470
16 36 22 -45.6059 1.0415
16 36 24 62.5320 0.6683
16 36 26 -45.8655 0.2202
16 38 16 -53.2140 10.8810
16 38 18 46.3827 -1.9351
16 38 20 -19.2773 3.7003
16 38 22 -41.9216 -5.7765
16 38 24 -24.0812 0.7242
16 40 16 120.2599 4.7756
16 40 18 -53.4865 0.9637
16 40 20 57.4380 -4.4388
16 42 16 -7.6999 -4.9222
17 21 19 28.2496 11.7632
17 23 19 -24.5642 -0.6330
17 23 21 8.5756 -6.9085
17 25 19 39.7163 10.0295
17 25 21 -18.4857 1.0075
17 25 23 28.4906 -15.0561
17 27 19 -40.7658 -1.8774
17 27 21 -16.2384 -2.3169
17 27 23 -18.4181 2.8788
17 27 25 -22.4991 14.4084
17 29 19 18.1407 3.0380
17 29 21 -9.2514 3.2090
17 29 23 20.2132 1.0728
17 29 25 -11.5561 -2.9556
17 29 27 6.7945 1.7505
17 31 19 -21.0633 -1.3451
17 31 21 -9.9553 0.2278
17 31 23 -3.6926 1.2206
17 31 25 -27.4952 -0.9574
17 31 27 6.0324 -2.5832
17 31 29 -3.8580 -5.9017
17 33 19 -1.1187 1.5917
17 33 21 -18.4509 0.7217
17 33 23 16.0151 0.7022
17 33 25 -19.9299 -0.6799
17 33 27 -3.4013 1.3019
17 33 29 15.7966 0.8201
17 35 19 -11.5122 -1.9917
17 35 21 2.8174 -0.1152
17 35 23 4.9886 -1.5965
17 35 25 6.6539 -0.9483
17 35 27 -6.6759 -5.2249
17 37 19 -13.8638 -4.0815
17 37 21 7.8775 4.1280
17 37 23 15.8072 1.3768
17 37 25 -3.3452 2.3574
17 39 19 17.0574 1.9876
17 39 21 -7.6751 2.9872
18 18 18 141.1607 26.5123
18 20 18 -68.8888 -5.5507
18 20 20 -41.4803 -0.1100
18 22 18 121.8037 -2.8659
18 22 20 -44.7247 1.2198
18 22 22 158.4220 -0.5411
18 24 18 -7.1955 1.0696
18 24 20 -19.3648 1.3926
18 24 22 -14.4392 -1.0679
18 24 24 -16.1877 -9.7473
18 26 18 149.0826 -4.9513
18 26 20 -34.6344 -12.7152
18 26 22 95.9189 0.0499
18 26 24 -51.1780 -1.6751
18 26 26 125.8834 -15.8727
18 28 18 16.8894 1.7135
18 28 20 -21.2241 -3.1330
18 28 22 -23.1270 7.7972
18 28 24 -35.3858 5.6876
18 28 26 -51.8716 -0.9655
18 28 28 -22.8732 -0.7019
18 30 18 111.8559 -12.8106
18 30 20 -35.2690 6.1903
18 30 22 103.6606 -6.5348
18 30 24 -29.5976 -1.7195
18 30 26 89.5657 6.9000
18 30 28 -38.2572 -4.0463
18 30 30 89.4339 -6.3958
18 32 18 -30.9835 18.3591
18 32 20 -21.4483 3.7274
18 32 22 -47.1072 -2.0809
18 32 24 -21.5699 -2.4315
18 32 26 -34.4988 0.6964
18 32 28 18.1524 0.9719
18 32 30 -24.9249 -5.3358
18 34 18 91.9911 0.8884
18 34 20 -53.5259 -2.9834
18 34 22 80.5678 -1.5780
18 34 24 -17.9988 -1.8365
18 34 26 73.6423 -2.2293
18 34 28 -2.8512 -1.6059
18 36 18 -71.6773 6.2995
18 36 20 -5.1194 -1.7131
18 36 22 -41.8157 5.4516
18 36 24 -14.4577 -1.1575
18 36 26 -24.6706 -1.6717
18 38 18 48.8696 -18.0657
18 38 20 -46.9630 -1.5974
18 38 22 47.5628 2.2843
18 40 18 25.8341 1.7537
19 23 21 21.3498 -11.7395
19 25 21 -28.0605 8.3360
19 25 23 -25.7910 -5.2317
19 27 21 17.4065 -1.2474
19 27 23 -16.1785 -1.6290
19 27 25 26.4727 1.4133
19 29 21 -25.7750 -5.4107
19 29 23 -4.1880 -0.1188
19 29 25 -13.8662 -2.7543
19 29 27 -12.5207 4.5403
19 31 21 18.3653 0.5570
19 31 23 -7.3787 -0.4333
19 31 25 9.4880 -2.2105
19 31 27 -5.9429 -3.1499
19 31 29 7.3271 -0.6812
19 33 21 -18.0969 10.6561
19 33 23 -31.2594 4.3802
19 33 25 -4.4986 -0.6132
19 33 27 -3.1075 -4.1520
19 33 29 6.8929 1.2921
19 35 21 -1.7549 3.1081
19 35 23 -12.5628 -0.8807
19 35 25 -8.0699 -3.1398
19 37 21 -4.5235 -13.0989
19 37 23 -3.3585 4.4850
20 20 20 148.7665 22.6299
20 22 20 -24.1180 2.2307
20 22 22 -14.7616 1.2241
20 24 20 112.6450 -4.7266
20 24 22 -16.7719 -1.3527
20 24 24 115.8810 3.2597
20 26 20 12.4087 -4.5243
20 26 22 -44.3876 0.1472
20 26 24 -42.9055 7.4605
20 26 26 0.2646 10.0325
20 28 20 134.9464 -6.9126
20 28 22 -53.0655 -1.5037
20 28 24 110.1012 -2.5749
20 28 26 -32.5171 -4.5793
20 28 28 63.2842 1.1046
20 30 20 -33.5635 15.0884
20 30 22 -26.9440 1.3452
20 30 24 -30.4520 -0.0989
20 30 26 -30.8018 2.5990
20 30 28 -42.2188 -1.1480
20 30 30 -48.3308 17.2962
20 32 20 99.7422 -1.8949
20 32 22 -41.0557 -7.9866
20 32 24 60.2565 1.8071
20 32 26 -8.8204 1.9514
20 32 28 43.3323 -6.4760
20 34 20 -8.0538 7.4437
20 34 22 1.5087 -4.7000
20 34 24 -65.2037 1.4228
20 34 26 -11.6056 0.6388
20 36 20 89.4977 -11.5221
20 36 22 -8.9528 -0.3364
20 36 24 70.2902 3.2845
20 38 20 -9.3883 2.0579
21 25 23 16.2913 5.3664
21 27 23 -22.3443 -0.8335
21 27 25 -13.3536 -11.7899
21 29 23 27.9581 2.2459
21 29 25 0.5750 -1.9373
21 29 27 13.8783 -2.6696
21 31 23 -25.4200 -4.1133
21 31 25 -0.4429 3.9743
21 31 27 -13.2532 -0.7364
21 31 29 -9.4048 2.4729
21 33 23 3.1184 -4.2907
21 33 25 -16.2890 8.4201
21 33 27 13.7986 1.3558
21 35 23 -21.1543 1.4028
21 35 25 -13.0744 0.4526
22 22 22 115.2650 1.7962
22 24 22 7.4212 -5.2483
22 24 24 -21.3497 -1.1172
22 26 22 96.8152 -4.4684
22 26 24 -46.8710 2.6744
22 26 26 87.2272 -5.1714
22 28 22 -53.8154 -1.3385
22 28 24 -41.9686 5.8455
22 28 26 26.9477 -1.9830
22 28 28 -33.5242 2.6265
22 30 22 100.2311 0.1957
22 30 24 -8.1171 -5.8127
22 30 26 83.4186 -2.5825
22 30 28 -49.0604 -0.4140
22 30 30 2.4754 -1.0153
22 32 22 -48.7954 -3.8034
22 32 24 -28.6276 0.0115
22 32 26 -55.1312 4.3010
22 32 28 -36.6285 0.3975
22 34 22 41.6158 -2.2779
22 34 24 -13.7022 -0.5421
22 36 22 7.9232 0.8723
23 27 25 15.5183 -2.0167
23 29 25 -8.2249 10.8693
23 29 27 -16.1373 -2.1569
23 31 25 -6.9950 -3.9941
23 31 27 0.6578 -1.0036
23 33 25 -4.5529 -16.0148
24 24 24 76.5397 6.0086
24 26 24 -60.5363 2.4503
24 26 26 -33.5544 5.5974
24 28 24 98.3972 -1.2493
24 28 26 -37.3366 2.5395
24 28 28 75.0413 -3.2755
24 30 24 -35.9350 1.5176
24 30 26 -1.7321 3.4369
24 30 28 -40.5777 -0.5177
24 32 24 71.2441 -4.3659
24 32 26 -24.7586 -2.5268
25 29 27 4.2297 -7.2288
26 26 26 45.5477 9.5101
26 28 26 -94.2714 -3.5366
26 28 28 -33.4780 3.3714
26 30 26 51.1945 5.9348
0 0 0 0.0 0.0
;
_shelx_fab_checksum              89494
_olex2_date_sample_data_collection 2020-03-02
_olex2_submission_original_sample_id bMOF-201
_olex2_submission_special_instructions 'No special instructions were received'
_exptl_crystal_recrystallization_method 
'Solvothermal synthesis and crystallisation'
